# Supplementary material for: Comparative Analysis of AbaR-Type Genomic Islands Reveals Distinct Patterns of Genetic Features in Elements with Different Backbones
Source: mSphere. 2020 May 27;5(3):e00349-20. doi: 10.1128/mSphere.00349-20 (PMC7253598; doi:10.1128/mSphere.00349-20)
Supplement: DATA SET S1 [file mSphere.00349-20-sd001.xls]

## Sheet: S1
Dataset S1. Intact AbaRs analysed by this study
#	Organism Name	Strain	Assembly Level	Oxford ST	Pasteur ST	Clonal lineage ST	Replicon	Sequence accession	Name	Start (nt)	End (nt)	Strand	Length (bp)	GC content	Insertion sitec	Backbone type	Genetic configuration (see Figs S3-S7 for detailed schematic illustration)	Antimicrobial resistance genes (*, frameshifted)	Reference PMID
1	Acinetobacter baumannii	XH906	Complete	ST368	ST922	ST101 (Clonal Group 1 and Global Clone II)	chromosome	CP023140.1		3634037	3651666	-	17630	0.4084	comM	AbGRI1	Tn6022Δ1-Δ[Tn6172ISCR2::(ΔISCR2-ΔTn10)]	tet(B), strB, strA*	30917986
2	Acinetobacter baumannii AB0057	AB0057	Complete	ST207	ST1	ST201 (Clonal Group 2 and Global Clone I)	chromosome	CP001182.2	AbaR3	263458	326447	+	62990	0.522	comM	Tn6019	Tn6019ΔuspA::(Tn6018-MARR-Tn6018)	sul1, tet(A), catA1, blaTEM-1D, aph(3')-Ic, aac(3)-Ia, aadA1, qacEdelta1	18931120
3	Acinetobacter baumannii AB0057	AB0057	Complete	ST207	ST1	ST201 (Clonal Group 2 and Global Clone I)	chromosome	CP001182.2	AbaR4	582113	598924	-	16812	0.3627	pho	Tn6022	Tn6022Δsup::Tn2006	blaOXA-23	18931120
4	Acinetobacter baumannii MDR-TJ	MDR-TJ	Complete	ST369	ST2	ST101 (Clonal Group 1 and Global Clone II)	chromosome	CP003500.1	AbGRI1-3/RIMDR-TJ	3672761	3714403	-	41643	0.3845	comM	AbGRI1	Tn6022Δ1-linker-Tn6172ISCR2::(ΔISCR2-ΔTn10)::Tn6022	sul2, tet(B), strB, strA	22952140
5	Acinetobacter baumannii 1656-2	1656-2	Complete	ST423	ST2	ST108 (Clonal Group 1 and Global Clone II)	chromosome	CP001921.1	AbaR4d	257773	291760	+	33988	0.402	comM	AbGRI1	Tn6022Δ1-linker-Tn6172strA::(ΔISPa14-Tn1213-ISAba14-strA)	sul2, strB, strA, blaPER-1	22290980
6	Acinetobacter baumannii MDR-ZJ06	MDR-ZJ06	Complete	ST643	ST2	NA	chromosome	CP001937.1	AbaR22	255471	294153	+	38683	0.3777	comM	AbGRI1	Tn6022-linker-Δ6172-ΔTn6022-Δ[Tn6172ISCR2::(ΔISCR2-ΔTn10)]	tet(B), strB, strA	21788470
7	Acinetobacter baumannii TYTH-1	TYTH-1	Complete	ST455	ST2	ST101 (Clonal Group 1 and Global Clone II)	chromosome	CP003856.1	RITYTH-1	475548	517205	+	41658	0.3847	comM	AbGRI1	Tn6022Δ1-linker-Tn6172ISCR2::(ΔISCR2-ΔTn10)::Tn6022	sul2, tet(B), strB, strA	23402702
8	Acinetobacter baumannii BJAB07104	BJAB07104	Complete	ST368	ST2	ST101 (Clonal Group 1 and Global Clone II)	chromosome	CP003846.1	AbaR25(BJAB07104)e	264350	307196	+	42847	0.3837	comM	AbGRI1	ΔTn6022/Tn6172-ΔTn6172::(ΔISCR2-ΔTn10)::[(Tn6022::ISAba1)-linker-Tn6022Δ1]	sul2, tet(B), strB, strA	23826102
9	Acinetobacter baumannii BJAB0715	BJAB0715	Complete	ST642	ST23	NA	chromosome	CP003847.1	AbaR27	2986232	3001620	+	15389	0.4404	ACICU_02698/ABR2091_2729	Tn6172	Tn6172[IRL::ISAba125,ISCR2::(ΔISCR2-ΔTn10)]	sul2, tet(B), strB, strA	23826102
10	Acinetobacter baumannii BJAB0868	BJAB0868	Complete	ST218	ST2	ST101 (Clonal Group 1 and Global Clone II)	chromosome	CP003849.1	AbaR26(BJAB0868)f	261295	302950	+	41656	0.3845	comM	AbGRI1	ΔTn6022-ΔTn6172::(ΔISCR2-ΔTn10)::(Tn6022-linker-Tn6022Δ1)	sul2, tet(B), strB, strA	23826102
11	Acinetobacter baumannii DU202	DU202	Complete	ST423	ST2	NA	chromosome	CP017152.1		254679	272308	+	17630	0.4085	comM	AbGRI1	Tn6022Δ1-Δ[Tn6172ISCR2::(ΔISCR2-ΔTn10)]	tet(B), strB, strA	30917986
12	Acinetobacter baumannii NCGM 237	NCGM 237	Complete	ST455	ST2	NA	chromosome	AP013357.1		3765850	3783479	-	17630	0.4085	comM	AbGRI1	Tn6022Δ1-Δ[Tn6172ISCR2::(ΔISCR2-ΔTn10)]	tet(B), strB, strA	30917986
13	Acinetobacter baumannii	IOMTU 433	Complete	ST919	ST622	NA	chromosome	AP014649.1		3749999	3766810	-	16812	0.3627	comM	Tn6022	Tn6022Δsup::Tn2006	blaOXA-23	30917986
14	Acinetobacter baumannii	A1	Complete	ST231	ST1	ST201 (Clonal Group 2 and Global Clone I)	chromosome	CP010781.1	AbaR24	252007	304766	+	52760	0.5249	comM	Tn6019	Tn6019ΔuspA::(Tn6018-MARR-Tn6018)	sul1, tet(A), catA1, aac(3)-Ia, aadA1, qacEdelta1	25767221
15	Acinetobacter baumannii	ORAB01	Complete	ST208	ST2	ST101 (Clonal Group 1 and Global Clone II)	chromosome 1	CP015483.1		3714980	3732609	-	17630	0.4085	comM	AbGRI1	Tn6022Δ1-Δ[Tn6172ISCR2::(ΔISCR2-ΔTn10)]	tet(B), strB, strA	30917986
16	Acinetobacter baumannii	AB5075-UW	Complete	ST945	ST1	ST201 (Clonal Group 2 and Global Clone I)	chromosome	CP008706.1		3717469	3737181	-	19713	0.4079	comM	Tn6019	Tn6019ΔuspA::Tn6018		30917986
17	Acinetobacter baumannii	XH386	Complete	ST208	ST2	ST101 (Clonal Group 1 and Global Clone II)	chromosome	CP010779.1		3805650	3847303	-	41654	0.3846	comM	AbGRI1	Tn6022Δ1-linker-Tn6172ISCR2::(ΔISCR2-ΔTn10)::Tn6022	sul2, tet(B), strB, strA	30917986
18	Acinetobacter baumannii	Ab04-mff	Complete	ST447	ST10	NA	chromosome	CP012006.1		3685886	3702697	-	16812	0.3627	comM	Tn6022	Tn6022Δsup::Tn2006	blaOXA-23	30917986
19	Acinetobacter baumannii	Ab04-mff	Complete	ST447	ST10	NA	plasmid pAB04-1	CP012007.1		72362	129607	-	57246	0.4874	pAB3-type locus 2	Tn6172	Tn6172ISCR2::(ΔISCR2-ΔTn10-MARR)	sul2, tet(B), mph(E), msr(E), armA, sul1, blaPER-7, qacEdelta1, cmlA1, ARR-2, strB, strA	30917986
20	Acinetobacter baumannii	Ab04-mff	Complete	ST447	ST10	NA	plasmid pAB04-2	CP012008.1		39489	56300	-	16812	0.3627	B7L39_18880	Tn6022	Tn6022Δsup::Tn2006	blaOXA-23	30917986
21	Acinetobacter baumannii	ATCC 17978-mff	Complete	ST112	ST437	NA	chromosome	CP012004.1		3600766	3613869	-	13104	0.3585	comM	Tn6022	Tn6022ΔtniC::ISAba11		30917986
22	Acinetobacter baumannii	ATCC 17978-mff	Complete	ST112	ST437	NA	plasmid pAB3	CP012005.1		69934	100264	-	30331	0.4751	pAB3-type locus 2	Tn6173	Tn6173[ΔtniB::GIsul2::ISAba1,ΔtniE::ISAba18]	sul2	30917986
23	Acinetobacter baumannii	ATCC 17978-mff	Complete	ST112	ST437	NA	plasmid pAB3	CP012005.1		106470	119573	-	13104	0.3585	pAB3-type locus 1	Tn6022	Tn6022ΔtniC::ISAba11		30917986
24	Acinetobacter baumannii	D36	Complete	ST498	ST81	NA	chromosome	CP012952.1	AbaR4	3832651	3849462	-	16812	0.3627	comM	Tn6022	Tn6022Δsup::Tn2006	blaOXA-23	21873287
25	Acinetobacter baumannii	KBN10P02143	Complete	ST191	ST2	NA	chromosome	CP013924.1		3833001	3842148	-	9148	0.3571	comM	Tn6022	Tn6022Δ1		30917986
26	Acinetobacter baumannii	YU-R612	Complete	ST191	ST2	NA	chromosome	CP014215.1		3986502	3995649	+	9148	0.3571	comM	Tn6022	Tn6022Δ1		30917986
27	Acinetobacter baumannii	XH860	Complete	ST457	ST2	ST101 (Clonal Group 1 and Global Clone II)	chromosome	CP014538.1		1606468	1631746	-	25279	0.3965	ABR2091_2130	AbGRI1	AbaR4cΔsup::Tn2006	blaOXA-23*, tet(B), strB, strA	30917986
28	Acinetobacter baumannii	XH860	Complete	ST457	ST2	ST101 (Clonal Group 1 and Global Clone II)	chromosome	CP014538.1		3565838	3617120	-	51283	0.3815	comM	AbGRI1	AbaR4Δ1-linker-Tn6172ISCR2::(ΔISCR2-ΔTn10)::AbaR4	blaOXA-23, sul2, tet(B), strB, strA	30917986
29	Acinetobacter baumannii	XH857	Complete	ST806	ST215	NA	chromosome	CP014540.1		213337	230966	+	17630	0.4085	comM	AbGRI1	Tn6022Δ1-Δ[Tn6172ISCR2::(ΔISCR2-ΔTn10)]	tet(B), strB, strA	30917986
30	Acinetobacter baumannii	XH858	Complete	ST642	ST23	NA	chromosome	CP014528.1		3098274	3112572	+	14299	0.4458	ACICU_02698/ABR2091_2729	Tn6172	Tn6172ISCR2::(ΔISCR2-ΔTn10)	sul2, tet(B), strB, strA	30917986
31	Acinetobacter baumannii	3207	Complete	ST1321	ST422	NA	chromosome	CP015364.1		2575109	2588087	+	12979	0.3604	comM	Tn6022	Tn6022ΔtniB::ISAcsp2		30917986
32	Acinetobacter baumannii	KAB01	Complete	ST451	ST2	ST101 (Clonal Group 1 and Global Clone II)	chromosome	CP017642.1		249650	277004	+	27355	0.398	comM	AbGRI1	AbaR4c[ΔtniC::ISAba10,(tniE-orf)::ISAba10,Δsup::Tn2006]	blaOXA-23, tet(B), strB, strA	30917986
33	Acinetobacter baumannii	KAB02	Complete	ST369	ST2	NA	chromosome	CP017644.1		257567	266714	+	9148	0.3571	comM	Tn6022	Tn6022Δ1		30917986
34	Acinetobacter baumannii	KAB03	Complete	ST451	ST2	NA	chromosome	CP017646.1		248622	302754	+	54133	0.3809	comM	AbGRI1	AbaR4-linker-Tn6172ISCR2::(ΔISCR2-ΔTn10)::AbaR4	blaOXA-23, sul2, tet(B), strB, strA	30917986
35	Acinetobacter baumannii	KAB04	Complete	ST191	ST2	NA	chromosome	CP017648.1		3751736	3760883	-	9148	0.3571	comM	Tn6022	Tn6022Δ1		30917986
36	Acinetobacter baumannii	KAB05	Complete	ST369	ST2	NA	chromosome	CP017650.1		267673	276820	+	9148	0.3571	comM	Tn6022	Tn6022Δ1		30917986
37	Acinetobacter baumannii	KAB06	Complete	ST369	ST2	NA	chromosome	CP017652.1		259736	268883	+	9148	0.3571	comM	Tn6022	Tn6022Δ1		30917986
38	Acinetobacter baumannii	KAB07	Complete	ST191	ST2	NA	chromosome	CP017654.1		254419	263566	+	9148	0.3571	comM	Tn6022	Tn6022Δ1		30917986
39	Acinetobacter baumannii	KAB08	Complete	ST208	ST2	ST101 (Clonal Group 1 and Global Clone II)	chromosome	CP017656.1		254549	263696	+	9148	0.3575	comM	Tn6022	Tn6022Δ1		30917986
40	Acinetobacter baumannii	HRAB-85	Complete	ST208	ST2	NA	chromosome	CP018143.1		3763923	3781552	-	17630	0.4084	comM	AbGRI1	Tn6022Δ1-Δ[Tn6172ISCR2::(ΔISCR2-ΔTn10)]	tet(B), strB, strA	30917986
41	Acinetobacter baumannii	AF-673	Complete	ST208	ST2	ST101 (Clonal Group 1 and Global Clone II)	chromosome	CP018256.1		3698282	3739936	-	41655	0.3847	comM	AbGRI1	Tn6022Δ1-linker-Tn6172ISCR2::(ΔISCR2-ΔTn10)::Tn6022	sul2, tet(B), strB, strA	30917986
42	Acinetobacter baumannii	XDR-BJ83	Complete	ST368	ST2	ST101 (Clonal Group 1 and Global Clone II)	chromosome	CP018421.1		3691668	3734511	-	42844	0.3838	comM	AbGRI1	Tn6022Δ1-linker-Tn6172ISCR2::(ΔISCR2-ΔTn10)::Tn6022ΔtniE::ISAba1	sul2, tet(B), strB, strA	30917986
43	Acinetobacter baumannii	CMC-CR-MDR-Ab4	Complete	ST208	ST2	ST101 (Clonal Group 1 and Global Clone II)	chromosome	CP016295.1		3690455	3732109	-	41655	0.3847	comM	AbGRI1	Tn6022Δ1-linker-Tn6172ISCR2::(ΔISCR2-ΔTn10)::Tn6022	sul2, tet(B), strB, strA	30917986
44	Acinetobacter baumannii	CMC-MDR-Ab59	Complete	ST208	ST2	ST101 (Clonal Group 1 and Global Clone II)	chromosome	CP016298.1		3683708	3725362	-	41655	0.3847	comM	AbGRI1	Tn6022Δ1-linker-Tn6172ISCR2::(ΔISCR2-ΔTn10)::Tn6022	sul2, tet(B), strB, strA	30917986
45	Acinetobacter baumannii	CMC-CR-MDR-Ab66	Complete	ST208	ST2	ST101 (Clonal Group 1 and Global Clone II)	chromosome	CP016300.1		3709512	3751166	-	41655	0.3847	comM	AbGRI1	Tn6022Δ1-linker-Tn6172ISCR2::(ΔISCR2-ΔTn10)::Tn6022	sul2, tet(B), strB, strA	30917986
46	Acinetobacter baumannii	JBA13	Complete	ST191	ST2	NA	chromosome	CP020584.1		3205539	3214686	-	9148	0.3571	comM	Tn6022	Tn6022Δ1		30917986
47	Acinetobacter baumannii	CBA7	Complete	ST208	ST2	NA	chromosome	CP020586.1		206594	242594	-	36001	0.3969	comM	AbGRI1	Tn6022Δ1-linker-Tn6172strA::[ISPa14::(Tn1213,ISAba14)-aph(3')-VIb-ΔISPa14-strA]	sul2, strB, strA, blaPER-1, aph(3')-VIb	30917986
48	Acinetobacter baumannii	15A34	Complete	ST872	ST2	NA	chromosome	CP020590.1		182824	234106	+	51283	0.3815	comM	AbGRI1	AbaR4iΔ1-linker-Tn6172ISCR2::(ΔISCR2-ΔTn10)::AbaR4ii	blaOXA-23, sul2, tet(B), strB, strA	30917986
49	Acinetobacter baumannii	15A5	Complete	ST191	ST2	NA	chromosome	CP020574.1		2092760	2101907	-	9148	0.3571	comM	Tn6022	Tn6022Δ1		30917986
50	Acinetobacter baumannii	USA2	Complete	ST357	ST2	NA	chromosome	CP020592.1		3183694	3237826	+	54133	0.381	comM	AbGRI1	AbaR4-linker-Tn6172ISCR2::(ΔISCR2-ΔTn10)::AbaR4	blaOXA-23, sul2, tet(B), strB, strA	30917986
51	Acinetobacter baumannii	SSA6	Complete	ST357	ST2	NA	chromosome	CP020591.1		1357212	1408494	+	51283	0.3814	comM	AbGRI1	AbaR4Δ1-linker-Tn6172ISCR2::(ΔISCR2-ΔTn10)::AbaR4	blaOXA-23, sul2, tet(B), strB, strA	30917986
52	Acinetobacter baumannii	HWBA8	Complete	ST229	ST25	NA	chromosome	CP020597.1		1889686	1906497	+	16812	0.3627	comM	Tn6022	Tn6022Δsup::Tn2006	blaOXA-23	30917986
53	Acinetobacter baumannii	HWBA8	Complete	ST229	ST25	NA	plasmid pHWBA8_1	CP020596.1		29226	39479	-	10254	0.3558	pAB3-type locus 1	Tn6022	Tn6022Δ1ΔtniC::ISAba11		30917986
54	Acinetobacter baumannii	WKA02	Complete	ST447	ST10	NA	chromosome	CP020598.1		2291324	2308135	-	16812	0.3627	comM	Tn6022	Tn6022Δsup::Tn2006	blaOXA-23	30917986
55	Acinetobacter baumannii	USA15	Complete	ST491	ST1	ST201 (Clonal Group 2 and Global Clone I)	chromosome	CP020595.1		524321	555447	+	31127	0.4816	comM	Tn6019	Tn6019ΔuspA::(Tn6018-MARR-Tn6018)	sul1	30917986
56	Acinetobacter baumannii	SAA14	Complete	ST191	ST187	NA	chromosome	CP020579.1		3801007	3810154	-	9148	0.3571	comM	Tn6022	Tn6022Δ1		30917986
57	Acinetobacter baumannii	SSA12	Complete	ST191	ST2	NA	chromosome	CP020578.1		1994715	2003862	-	9148	0.3571	comM	Tn6022	Tn6022Δ1		30917986
58	Acinetobacter baumannii	SSMA17	Complete	ST191	ST2	NA	chromosome	CP020581.1		2163630	2172777	-	9148	0.3571	comM	Tn6022	Tn6022Δ1		30917986
59	Acinetobacter baumannii	AbPK1	Complete	ST452	ST2	NA	chromosome	CP024576.1		3780788	3815504	-	34717	0.3975	comM	AbGRI1	Tn6022Δ1-linker-Tn6172strA::(ISPa14::Tn1213-aph(3')-VIb-ΔISPa14-strA)	sul2, strB, strA, blaPER-1, aph(3')-VIb	30917986
60	Acinetobacter baumannii	AYP-A2	Complete	ST208	ST2	ST101 (Clonal Group 1 and Global Clone II)	chromosome	CP024124.1		225027	251328	+	26302	0.4076	comM	AbGRI1	ΔTn6022Δ1-ΔTn6172ISCR2::(ΔISCR2-ΔTn10)::Tn6022	sul2, tet(B), strB, strA	30917986
61	Acinetobacter baumannii	Ab4977	Complete	ST191	ST2	NA	chromosome	CP024611.1		3711821	3720968	-	9148	0.3571	comM	Tn6022	Tn6022Δ1		30917986
62	Acinetobacter baumannii	Ab4568	Complete	ST191	ST2	NA	chromosome	CP024613.1		3745361	3754508	-	9148	0.3571	comM	Tn6022	Tn6022Δ1		30917986
63	Acinetobacter baumannii	Ab4653	Complete	NA	ST2	ST101 (Clonal Group 1 and Global Clone II)	chromosome	CP024612.1		3656616	3674245	-	17630	0.4084	comM	AbGRI1	Tn6022Δ1-Δ[Tn6172ISCR2::(ΔISCR2-ΔTn10)]	tet(B), strB, strA	30917986
64	Acinetobacter baumannii	SMC_Paed_Ab_BL01	Complete	ST191	ST2	NA	chromosome	CP025266.1		2323390	2333726	+	10337	0.3572	comM	Tn6022	Tn6022Δ1ΔtniBΔ::ISAba1		30917986
65	Acinetobacter baumannii	AR_0078	Complete	ST203	ST229	NA	chromosome	CP026761.1		1157631	1169018	+	11388	0.3646	comM	Tn6022	Tn6022 with 612-bp internal deletion		30917986
66	Acinetobacter baumannii	WCHAB005133	Complete	ST368	ST2	ST101 (Clonal Group 1 and Global Clone II)	chromosome	CP026750.1		3611006	3653849	-	42844	0.3838	comM	AbGRI1	Tn6022Δ1-linker-Tn6172ISCR2::(ΔISCR2-ΔTn10)::Tn6022ΔtniE::ISAba1	sul2, tet(B), strB, strA	30917986
67	Acinetobacter baumannii	AR_0083	Complete	ST231	ST1	ST201 (Clonal Group 2 and Global Clone I)	chromosome	CP027528.1		2040920	2057731	-	16812	0.3627	prophage_AB57_05270	Tn6022	Tn6022Δsup::Tn2006	blaOXA-23	30917986
68	Acinetobacter baumannii	AR_0088	Complete	ST229	ST25	ST401 (Clonal Group 4)	plasmid unnamed1	CP027531.1		33078	47651	+	14574	0.4447	pAB3-type locus 2	Tn6172	Tn6172[ISCR2::(ΔISCR2-ΔTn10),strA::ΔISAba14]	sul2, tet(B), strB, strA	30917986
69	Acinetobacter baumannii	AR_0088	Complete	ST229	ST25	ST401 (Clonal Group 4)	plasmid unnamed1	CP027531.1		15430	26872	+	11443	0.3559	pAB3-type locus 1	Tn6022	Tn6022Δ1[ΔtniC::ISAba11,(sup-orf4)::ISAba1]		30917986
70	Acinetobacter baumannii	AR_0102	Complete	ST208	ST2	ST101 (Clonal Group 1 and Global Clone II)	chromosome	CP027607.1		619861	637490	-	17630	0.4085	comM	AbGRI1	Tn6022Δ1-Δ[Tn6172ISCR2::(ΔISCR2-ΔTn10)]	tet(B), strB, strA	30917986
71	Acinetobacter baumannii	AR_0056	Complete	ST350	ST2	NA	chromosome	CP027123.1		3071174	3089995	-	18822	0.4052	comM	AbGRI1	AbaR4aΔorf4::ISAba1	tet(B), strB, strA	30917986
72	Acinetobacter baumannii	DA33098	Complete	ST350	ST2	ST101 (Clonal Group 1 and Global Clone II)	chromosome	CP029569.1		2417529	2435158	-	17630	0.4083	comM	AbGRI1	Tn6022Δ1-Δ[Tn6172ISCR2::(ΔISCR2-ΔTn10)]	tet(B), strB, strA	30917986
73	Acinetobacter baumannii	XH731	Complete	ST195	ST2	ST101 (Clonal Group 1 and Global Clone II)	chromosome	CP021321.1		3653159	3675602	-	22444	0.3998	comM	AbGRI1	AbaR4aΔsup::Tn2006	blaOXA-23, tet(B), strB, strA	30917986
74	Acinetobacter baumannii	XH386	Complete	ST208	ST2	ST101 (Clonal Group 1 and Global Clone II)	chromosome	CP021326.1		3827188	3868842	-	41655	0.3846	comM	AbGRI1	Tn6022Δ1-linker-Tn6172ISCR2::(ΔISCR2-ΔTn10)::Tn6022	sul2, tet(B), strB, strA	30917986
75	Acinetobacter baumannii	XH731	Complete	ST195	ST2	ST101 (Clonal Group 1 and Global Clone II)	chromosome	CP019217.1		3648354	3670797	-	22444	0.3998	comM	AbGRI1	AbaR4aΔsup::Tn2006	blaOXA-23, tet(B), strB, strA	30917986
76	Acinetobacter baumannii	Aba	Complete	ST195	ST2	ST101 (Clonal Group 1 and Global Clone II)	chromosome	CP030083.1		3651519	3673962	-	22444	0.3998	comM	AbGRI1	AbaR4aΔsup::Tn2006	blaOXA-23, tet(B), strB, strA	30917986
77	Acinetobacter baumannii	7804	Complete	ST490	ST25	NA	plasmid pAba7804b	CP022285.1		75099	89633	+	14535	0.4436	pAB3-type locus 2	Tn6172	Tn6172[ISCR2::(ΔISCR2-ΔTn10),strA::ΔISAba14]	sul2*, tet(B), strB, strA	30917986
78	Acinetobacter baumannii	7804	Complete	ST490	ST25	NA	plasmid pAba7804b	CP022285.1		58640	68893	+	10254	0.3557	pAB3-type locus 1	Tn6022	Tn6022Δ1ΔtniC::ISAba11		30917986
79	Acinetobacter baumannii	AR_0070	Complete	ST1627	ST32	NA	chromosome	CP027178.1		4019093	4036613	+	17521	0.3767	comM	Tn6019	Tn6019Δorf4::ISAba1		30917986
80	Acinetobacter baumannii	7847	Complete	ST208	NA	ST101 (Clonal Group 1 and Global Clone II)	chromosome	CP023031.1		378302	398781	-	20480	0.4032	comM	AbGRI1	Tn6022-Δ[Tn6172ISCR2::(ΔISCR2-ΔTn10)]	tet(B), strB, strA	30917986
81	Acinetobacter baumannii	9201	Complete	ST934	ST422	NA	chromosome	CP023020.1		2540157	2552154	-	11998	0.3606	comM	Tn6022	Tn6022 backbone		30917986
82	Acinetobacter baumannii	10042	Complete	ST473	ST2	ST101 (Clonal Group 1 and Global Clone II)	chromosome	CP023026.1		3624359	3641988	-	17630	0.4085	comM	AbGRI1	Tn6022Δ1-Δ[Tn6172ISCR2::(ΔISCR2-ΔTn10)]	tet(B), strB, strA	30917986
83	Acinetobacter baumannii	10042	Complete	ST473	ST2	ST101 (Clonal Group 1 and Global Clone II)	plasmid pAba10042b	CP023028.1		86230	98227	+	11998	0.3607	plasmid-borne_umuC	Tn6022	Tn6022 backbone		30917986
84	Acinetobacter baumannii	5845	Complete	ST417	ST2	ST101 (Clonal Group 1 and Global Clone II)	chromosome	CP023034.1		2931571	2952050	-	20480	0.4032	comM	AbGRI1	Tn6022-Δ[Tn6172ISCR2::(ΔISCR2-ΔTn10)]	tet(B), strB, strA	30917986
85	Acinetobacter baumannii	BAL062	Complete	ST136	NA	NA	chromosome 1	LT594095.1		3780019	3800498	-	20480	0.4033	comM	AbGRI1	Tn6022-Δ[Tn6172ISCR2::(ΔISCR2-ΔTn10)]	tet(B), strB, strA	30917986
86	Acinetobacter baumannii	NCTC13421	Complete	ST207	ST1	ST201 (Clonal Group 2 and Global Clone I)	chromosome 1	LS483472.1		3463342	3480153	+	16812	0.3627	pho	Tn6022	Tn6022Δsup::Tn2006	blaOXA-23	30917986
87	Acinetobacter baumannii	NCTC13421	Complete	ST207	ST1	ST201 (Clonal Group 2 and Global Clone I)	chromosome 1	LS483472.1		3740897	3803884	-	62988	0.522	comM	Tn6019	Tn6019ΔuspA::(Tn6018-MARR-Tn6018)	sul1, tet(A), catA1, blaTEM-1D, aph(3')-Ic, aac(3)-Ia, aadA1, qacEdelta1	30917986
88	Acinetobacter baumannii AYE	AYE	Complete	ST231	ST1	ST201 (Clonal Group 2 and Global Clone I)	chromosome	CU459141.1	AbaR1	3610032	3696275	-	86244	0.528	comM	Tn6019	Tn6019ΔuspA::(Tn6018-MARR-Tn6018)	strA, strB, dfrA1, qacEdelta1, floR, tet(G), blaVEB-1, aadB, ARR-2, cmlA1, blaOXA-10, aadA1, sul1, dfrA10, tet(A), catA1, aph(3')-Ic, aac(3)-Ia	16415984
89	Acinetobacter baumannii	A85	Complete	ST781	ST1	ST201 (Clonal Group 2 and Global Clone I)	chromosome	CP021782.1	AbaR3	262679	325667	+	62989	0.5219	comM	Tn6019	Tn6019ΔuspA::(Tn6018-MARR-Tn6018)	sul1, tet(A), catA1, blaTEM-1D, aph(3')-Ic, aac(3)-Ia, aadA1, qacEdelta1	24907141
90	Acinetobacter baumannii	A85	Complete	ST781	ST1	ST201 (Clonal Group 2 and Global Clone I)	plasmid pA85-3	CP021787.1	AbaR4	39243	56048	+	16806	0.3627	B7L39_18880	Tn6022	Tn6022Δsup::Tn2006	blaOXA-23	24907141
91	Acinetobacter baumannii Ab11111	Ab11111	Scaffold	ST208	ST2	NA		JH815558.1		430207	447836	-	17630	0.4085	comM	AbGRI1	Tn6022Δ1-Δ[Tn6172ISCR2::(ΔISCR2-ΔTn10)]	tet(B), strB, strA	30917986
92	Acinetobacter baumannii NIPH 1734	NIPH 1734	Scaffold	ST950	ST15	ST502 (Clonal Group 5)		KB849325.1		2813519	2825516	-	11998	0.3607	comM	Tn6022	Tn6022 backbone		30917986
93	Acinetobacter baumannii NIPH 527	NIPH 527	Scaffold	ST231	ST1	ST201 (Clonal Group 2 and Global Clone I)		KB849859.1		142178	153896	+	11719	0.4502	pAB3-type locus 2	Tn6172	Tn6172 backbone	sul2, strB, strA	30917986
94	Acinetobacter baumannii NIPH 527	NIPH 527	Scaffold	ST231	ST1	ST201 (Clonal Group 2 and Global Clone I)		KB849865.1		427351	447063	-	19713	0.4078	comM	Tn6019	Tn6019ΔuspA::Tn6018		30917986
95	Acinetobacter baumannii NIPH 528	NIPH 528	Scaffold	ST350	ST2	ST101 (Clonal Group 1 and Global Clone II)		KB849907.1		38689	56318	+	17630	0.4085	comM	AbGRI1	Tn6022Δ1-Δ[Tn6172ISCR2::(ΔISCR2-ΔTn10)]	tet(B), strB, strA	30917986
96	Acinetobacter baumannii NIPH 290	NIPH 290	Scaffold	ST231	ST1	ST201 (Clonal Group 2 and Global Clone I)		KB849939.1		1632451	1696217	-	63767	0.5222	comM	Tn6019	Tn6019ΔuspA::(Tn6018-MARR-Tn6018)	sul1, tet(A), catA1, blaTEM-1D, aph(3')-Ic, aac(3)-Ia, aadA1, qacEdelta1	30917986
97	Acinetobacter baumannii NIPH 410	NIPH 410	Scaffold	ST1773	ST39	NA		KE340372.1		465670	477850	-	12181	0.3618	comM	Tn6661	Tn6661		30917986
98	Acinetobacter baumannii BIDMC 56	BIDMC 56	Scaffold	ST208	ST2	NA		KK736157.1		425773	443402	-	17630	0.4085	comM	AbGRI1	Tn6022Δ1-Δ[Tn6172ISCR2::(ΔISCR2-ΔTn10)]	tet(B), strB, strA	30917986
99	Acinetobacter baumannii	BJ7	Scaffold	ST208	ST2	NA		JPLL01000039.1		31786	49415	+	17630	0.4084	comM	AbGRI1	Tn6022Δ1-Δ[Tn6172ISCR2::(ΔISCR2-ΔTn10)]	tet(B), strB, strA	30917986
100	Acinetobacter baumannii	2011BJAB4	Scaffold	ST368	ST2	ST101 (Clonal Group 1 and Global Clone II)		JSCH01000049.1		31789	49418	+	17630	0.4084	comM	AbGRI1	Tn6022Δ1-Δ[Tn6172ISCR2::(ΔISCR2-ΔTn10)]	tet(B), strB, strA	30917986
101	Acinetobacter baumannii	2004BJAB14	Scaffold	ST368	ST2	NA		JSCM01000039.1		31824	49453	+	17630	0.4084	comM	AbGRI1	Tn6022Δ1-Δ[Tn6172ISCR2::(ΔISCR2-ΔTn10)]	tet(B), strB, strA	30917986
102	Acinetobacter baumannii	2005JSAB1	Scaffold	ST208	ST2	NA		JSCO01000056.1		31815	52294	+	20480	0.4032	comM	AbGRI1	Tn6022-Δ[Tn6172ISCR2::(ΔISCR2-ΔTn10)]	tet(B), strB, strA	30917986
103	Acinetobacter baumannii	2011SDAB1	Scaffold	ST369	ST2	NA		JSCQ01000120.1		31825	49454	+	17630	0.4085	comM	AbGRI1	Tn6022Δ1-Δ[Tn6172ISCR2::(ΔISCR2-ΔTn10)]	tet(B), strB, strA	30917986
104	Acinetobacter baumannii	2011SDAB2	Scaffold	ST208	ST2	NA		JSCR01000056.1		57032	74661	-	17630	0.4084	comM	AbGRI1	Tn6022Δ1-Δ[Tn6172ISCR2::(ΔISCR2-ΔTn10)]	tet(B), strB, strA	30917986
105	Acinetobacter baumannii	2011SDAB3	Scaffold	ST369	ST2	NA		JSCS01000075.1		56966	74595	-	17630	0.4085	comM	AbGRI1	Tn6022Δ1-Δ[Tn6172ISCR2::(ΔISCR2-ΔTn10)]	tet(B), strB, strA	30917986
106	Acinetobacter baumannii	2011BJAB5	Scaffold	ST208	ST2	NA		JSCY01000048.1		57013	74642	-	17630	0.4084	comM	AbGRI1	Tn6022Δ1-Δ[Tn6172ISCR2::(ΔISCR2-ΔTn10)]	tet(B), strB, strA	30917986
107	Acinetobacter baumannii	2011HNAB1	Scaffold	ST208	ST2	ST101 (Clonal Group 1 and Global Clone II)		KN708420.1		57044	77523	-	20480	0.4032	comM	AbGRI1	Tn6022-Δ[Tn6172ISCR2::(ΔISCR2-ΔTn10)]	tet(B), strB, strA	30917986
108	Acinetobacter baumannii	2011LNAB3	Scaffold	ST369	ST2	ST101 (Clonal Group 1 and Global Clone II)		JSDI01000062.1		56964	77443	-	20480	0.4032	comM	AbGRI1	Tn6022-Δ[Tn6172ISCR2::(ΔISCR2-ΔTn10)]	tet(B), strB, strA	30917986
109	Acinetobacter baumannii	2011ZJAB2	Scaffold	ST651	ST2	NA		JSDJ01000078.1		56962	77441	-	20480	0.4032	comM	AbGRI1	Tn6022-Δ[Tn6172ISCR2::(ΔISCR2-ΔTn10)]	tet(B), strB, strA	30917986
110	Acinetobacter baumannii	2011ZJAB3	Scaffold	ST208	ST2	NA		JSDK01000092.1		56972	74601	-	17630	0.4084	comM	AbGRI1	Tn6022Δ1-Δ[Tn6172ISCR2::(ΔISCR2-ΔTn10)]	tet(B), strB, strA	30917986
111	Acinetobacter baumannii	2011BJAB6	Scaffold	ST208	ST2	NA		JSDM01000044.1		31800	49429	+	17630	0.4084	comM	AbGRI1	Tn6022Δ1-Δ[Tn6172ISCR2::(ΔISCR2-ΔTn10)]	tet(B), strB, strA	30917986
112	Acinetobacter baumannii	2011BJAB1	Scaffold	ST368	ST2	NA		JRHV01000080.1		31816	49445	+	17630	0.4084	comM	AbGRI1	Tn6022Δ1-Δ[Tn6172ISCR2::(ΔISCR2-ΔTn10)]	tet(B), strB, strA	30917986
113	Acinetobacter baumannii	2011BJAB2	Scaffold	ST208	ST2	NA		JRHW01000075.1		57002	74631	-	17630	0.4084	comM	AbGRI1	Tn6022Δ1-Δ[Tn6172ISCR2::(ΔISCR2-ΔTn10)]	tet(B), strB, strA	30917986
114	Acinetobacter baumannii	CU060707	Scaffold	ST208	ST2	ST101 (Clonal Group 1 and Global Clone II)		LXWY01000015.1		31844	49473	+	17630	0.4085	comM	AbGRI1	Tn6022Δ1-Δ[Tn6172ISCR2::(ΔISCR2-ΔTn10)]	tet(B), strB, strA	30917986
115	Acinetobacter baumannii	ST-2_clon_2010	Scaffold	ST218	ST2	ST108 (Clonal Group 1 and Global Clone II)		LJHB01000018.1		90021	107650	-	17630	0.4085	comM	AbGRI1	Tn6022Δ1-Δ[Tn6172ISCR2::(ΔISCR2-ΔTn10)]	tet(B), strB, strA	30917986
116	Acinetobacter baumannii	SSMA8	Scaffold	ST208	ST2	NA		NBNJ01000005.1		690693	726693	+	36001	0.3968	comM	AbGRI1	Tn6022Δ1-linker-Tn6172strA::[ISPa14::(Tn1213,ISAba14)-aph(3')-VIb-ΔISPa14-strA]	sul2, strB, strA, blaPER-1, aph(3')-VIb	30917986
117	Acinetobacter baumannii	13	Scaffold	ST231	ST1	ST201 (Clonal Group 2 and Global Clone I)		NKKO01000013.1		31891	51603	-	19713	0.4079	comM	Tn6019	Tn6019ΔuspA::Tn6018		30917986
118	Acinetobacter baumannii	15	Scaffold	ST405	ST1	ST201 (Clonal Group 2 and Global Clone I)		NKKP01000015.1		5384	25096	+	19713	0.4079	comM	Tn6019	Tn6019ΔuspA::Tn6018		30917986
119	Acinetobacter baumannii ZWS1122	ZWS1122	Contig	ST368	ST2	NA		AMGR01000006.1		31757	49386	+	17630	0.4085	comM	AbGRI1	Tn6022Δ1-Δ[Tn6172ISCR2::(ΔISCR2-ΔTn10)]	tet(B), strB, strA	30917986
120	Acinetobacter baumannii ZWS1219	ZWS1219	Contig	ST368	ST2	NA		AMGS01000010.1		31901	49530	+	17630	0.4085	comM	AbGRI1	Tn6022Δ1-Δ[Tn6172ISCR2::(ΔISCR2-ΔTn10)]	tet(B), strB, strA	30917986
121	Acinetobacter baumannii AB_908-12	AB_908-12	Contig	ST208	ST2	NA		AMHV01000093.1		35093	52722	-	17630	0.4085	comM	AbGRI1	Tn6022Δ1-Δ[Tn6172ISCR2::(ΔISCR2-ΔTn10)]	tet(B), strB, strA	30917986
122	Acinetobacter baumannii AB_1583-8	AB_1583-8	Contig	ST935	ST422	NA		AMHC01000022.1		25603	37600	+	11998	0.3606	comM	Tn6022	Tn6022 backbone		30917986
123	Acinetobacter baumannii AB_2009-04-02-7	AB_2009-04-02-7	Contig	ST208	ST2	NA		AMHT01000156.1		31765	49394	+	17630	0.4085	comM	AbGRI1	Tn6022Δ1-Δ[Tn6172ISCR2::(ΔISCR2-ΔTn10)]	tet(B), strB, strA	30917986
124	Acinetobacter baumannii AB_TG27343	AB_TG27343	Contig	ST934	ST422	NA		AMIS01000173.1		56995	68992	-	11998	0.3606	comM	Tn6022	Tn6022 backbone		30917986
125	Acinetobacter baumannii IS-251	IS-251	Contig	ST945	ST1	ST201 (Clonal Group 2 and Global Clone I)		AMEJ01000035.1		57028	76740	-	19713	0.4079	comM	Tn6019	Tn6019ΔuspA::Tn6018		30917986
126	Acinetobacter baumannii OIFC074	OIFC074	Contig	ST231	ST19	NA		AMDE01000065.1		5811	17807	+	11997	0.3608	comM	Tn6022	Tn6022 backbone		30917986
127	Acinetobacter baumannii Naval-21	Naval-21	Contig	ST946	ST19	NA		AMSY01000043.1		58137	70133	-	11997	0.3608	comM	Tn6022	Tn6022 backbone		30917986
128	Acinetobacter baumannii Naval-113	Naval-113	Contig	ST208	ST2	ST101 (Clonal Group 1 and Global Clone II)		AMZU01000093.1		31818	52263	+	20446	0.4028	comM	AbGRI1	Tn6022-Δ[Tn6172ISCR2::(ΔISCR2-ΔTn10)]	tet(B), strB, strA	30917986
129	Acinetobacter baumannii ABIsac_ColiS	ABIsac_ColiS	Contig	ST281	ST2	ST103 (Clonal Group 1 and Global Clone II)		CAKA01000021.1		3784	20594	+	16811	0.3624	comM	Tn6022	Tn6022Δsup::Tn2006	blaOXA-23	30917986
130	Acinetobacter baumannii ABIsac_ColiR	ABIsac_ColiR	Contig	ST281	NA	ST103 (Clonal Group 1 and Global Clone II)		CAKB01000005.1		5596	22405	+	16810	0.3624	comM	Tn6022	Tn6022Δsup::Tn2006	blaOXA-23*	30917986
131	Acinetobacter baumannii WC-A-92	WC-A-92	Contig	ST1015	ST431	NA		AMFU01000133.1		7794	19182	-	11389	0.3652	comM	Tn6022	Tn6022 with 612-bp internal deletion		30917986
132	Acinetobacter baumannii AB1H8	AB1H8	Contig	ST208	ST2	ST101 (Clonal Group 1 and Global Clone II)		ANNC01000013.1		32164	49793	+	17630	0.4085	comM	AbGRI1	Tn6022Δ1-Δ[Tn6172ISCR2::(ΔISCR2-ΔTn10)]	tet(B), strB, strA	30917986
133	Acinetobacter baumannii TG22196	TG22196	Contig	ST207	ST1	ST201 (Clonal Group 2 and Global Clone I)		ASFS01000005.1		228077	247789	-	19713	0.408	comM	Tn6019	Tn6019ΔuspA::Tn6018		30917986
134	Acinetobacter baumannii UH10107	UH10107	Contig	ST208	ST2	ST101 (Clonal Group 1 and Global Clone II)		AYGN01000018.1		57011	74640	-	17630	0.4085	comM	AbGRI1	Tn6022Δ1-Δ[Tn6172ISCR2::(ΔISCR2-ΔTn10)]	tet(B), strB, strA	30917986
135	Acinetobacter baumannii UH14508	UH14508	Contig	ST208	ST2	ST101 (Clonal Group 1 and Global Clone II)		AYGF01000045.1		31791	52270	+	20480	0.4033	comM	AbGRI1	Tn6022-Δ[Tn6172ISCR2::(ΔISCR2-ΔTn10)]	tet(B), strB, strA	30917986
136	Acinetobacter baumannii UH19908	UH19908	Contig	ST208	ST2	ST101 (Clonal Group 1 and Global Clone II)		AYFY01000023.1		31799	49428	+	17630	0.4085	comM	AbGRI1	Tn6022Δ1-Δ[Tn6172ISCR2::(ΔISCR2-ΔTn10)]	tet(B), strB, strA	30917986
137	Acinetobacter baumannii 1036938	1036938	Contig	ST348	ST2	NA		JEYT01000004.1		33733	51362	+	17630	0.4086	comM	AbGRI1	Tn6022Δ1-Δ[Tn6172ISCR2::(ΔISCR2-ΔTn10)]	tet(B), strB, strA	30917986
138	Acinetobacter baumannii 1297	1297	Contig	ST1009	ST537	NA		JEZJ01000003.1		37171	48558	+	11388	0.3645	comM	Tn6022	Tn6022 with 612-bp internal deletion		30917986
139	Acinetobacter baumannii 1121032	1121032	Contig	ST929	ST500	ST301 (Clonal Group 3 and Global Clone III)		JEZE02000004.1		31531	42918	+	11388	0.3646	comM	Tn6022	Tn6022 with 612-bp internal deletion		30917986
140	Acinetobacter baumannii 1419130	1419130	Contig	ST954	ST529	NA		JEWL01000005.1		32051	55234	+	23184	0.3798	comM	Tn6664	Tn6664		30917986
141	Acinetobacter baumannii 1295743	1295743	Contig	ST1058	ST240	NA		JEWH01000007.1		30313	42493	+	12181	0.3618	comM	Tn6661	Tn6661		30917986
142	Acinetobacter baumannii 1526966	1526966	Contig	ST348	ST2	ST101 (Clonal Group 1 and Global Clone II)		JEXV01000012.1		32329	52808	+	20480	0.4033	comM	AbGRI1	Tn6022-Δ[Tn6172ISCR2::(ΔISCR2-ΔTn10)]	tet(B), strB, strA	30917986
143	Acinetobacter baumannii 121738	121738	Contig	NA	ST138	NA		JFDB01000011.1		58132	70312	-	12181	0.3618	comM	Tn6661	Tn6661		30917986
144	Acinetobacter baumannii 472237-120	472237-120	Contig	ST929	ST500	ST301 (Clonal Group 3 and Global Clone III)		JFCW01000015.1		57491	68878	-	11388	0.3646	comM	Tn6022	Tn6022 with 612-bp internal deletion		30917986
145	Acinetobacter baumannii 480175	480175	Contig	ST929	ST500	ST301 (Clonal Group 3 and Global Clone III)		JFEU01000012.1		37222	48609	+	11388	0.3646	comM	Tn6022	Tn6022 with 612-bp internal deletion		30917986
146	Acinetobacter baumannii 1237893	1237893	Contig	ST929	ST500	ST301 (Clonal Group 3 and Global Clone III)		JFEA01000012.1		37245	48632	+	11388	0.3646	comM	Tn6022	Tn6022 with 612-bp internal deletion		30917986
147	Acinetobacter baumannii 1271213	1271213	Contig	ST929	ST500	ST301 (Clonal Group 3 and Global Clone III)		JFDX01000013.1		37267	48654	+	11388	0.3647	comM	Tn6022	Tn6022 with 612-bp internal deletion		30917986
148	Acinetobacter baumannii 1188188	1188188	Contig	ST929	ST500	ST301 (Clonal Group 3 and Global Clone III)		JFDV01000025.1		37245	48632	+	11388	0.3647	comM	Tn6022	Tn6022 with 612-bp internal deletion		30917986
149	Acinetobacter baumannii 1276470-86	1276470-86	Contig	ST929	ST500	NA		JFXE01000002.1		276069	287456	-	11388	0.3646	comM	Tn6022	Tn6022 with 612-bp internal deletion		30917986
150	Acinetobacter baumannii 70136	70136	Contig	ST208	ST2	NA		JFYK01000014.1		33598	54077	+	20480	0.4032	comM	AbGRI1	Tn6022-Δ[Tn6172ISCR2::(ΔISCR2-ΔTn10)]	tet(B), strB, strA	30917986
151	Acinetobacter baumannii 1406589	1406589	Contig	ST1022	ST521	NA		JFYI01000011.1		57486	68874	-	11389	0.3647	comM	Tn6022	Tn6022 with 612-bp internal deletion		30917986
152	Acinetobacter baumannii 730795	730795	Contig	ST208	ST2	NA		JFYB01000009.1		57543	78023	-	20481	0.4033	comM	AbGRI1	Tn6022-Δ[Tn6172ISCR2::(ΔISCR2-ΔTn10)]	tet(B), strB, strA	30917986
153	Acinetobacter baumannii 1428368	1428368	Contig	ST208	ST2	ST101 (Clonal Group 1 and Global Clone II)		JFXM02000013.1		35796	62096	+	26301	0.4076	comM	AbGRI1	ΔTn6022Δ1-ΔTn6172ISCR2::(ΔISCR2-ΔTn10)::Tn6022	sul2, tet(B), strB, strA*	30917986
154	Acinetobacter baumannii 11126	11126	Contig	ST208	ST2	ST103 (Clonal Group 1 and Global Clone II)		JFWS01000011.1		57543	78023	-	20481	0.4033	comM	AbGRI1	Tn6022-Δ[Tn6172ISCR2::(ΔISCR2-ΔTn10)]	tet(B), strB, strA	30917986
155	Acinetobacter baumannii 42057_6	42057_6	Contig	ST929	ST500	NA		JICO01000017.1		37254	48641	+	11388	0.3646	comM	Tn6022	Tn6022 with 612-bp internal deletion		30917986
156	Acinetobacter baumannii 42057_4	42057_4	Contig	ST929	ST500	ST301 (Clonal Group 3 and Global Clone III)		JMHJ01000015.1		31923	43310	+	11388	0.3645	comM	Tn6022	Tn6022 with 612-bp internal deletion		30917986
157	Acinetobacter baumannii 45075_4	45075_4	Contig	ST929	ST500	ST301 (Clonal Group 3 and Global Clone III)		JMND01000015.1		57491	68878	-	11388	0.3646	comM	Tn6022	Tn6022 with 612-bp internal deletion		30917986
158	Acinetobacter baumannii 1539026	1539026	Contig	ST208	ST2	ST101 (Clonal Group 1 and Global Clone II)		JMNH01000014.1		48829	69308	-	20480	0.4032	comM	AbGRI1	Tn6022-Δ[Tn6172ISCR2::(ΔISCR2-ΔTn10)]	tet(B), strB, strA	30917986
159	Acinetobacter baumannii 42057_3	42057_3	Contig	ST929	ST500	ST301 (Clonal Group 3 and Global Clone III)		JMPB01000006.1		31903	43290	+	11388	0.3646	comM	Tn6022	Tn6022 with 612-bp internal deletion		30917986
160	Acinetobacter baumannii 940793	940793	Contig	ST929	ST500	ST301 (Clonal Group 3 and Global Clone III)		JMNW01000012.1		5266	16653	+	11388	0.3646	comM	Tn6022	Tn6022 with 612-bp internal deletion		30917986
161	Acinetobacter baumannii	BR097	Contig	ST345	ST499	NA		JNFY01000003.1		32782	53261	+	20480	0.4032	comM	AbGRI1	Tn6022-Δ[Tn6172ISCR2::(ΔISCR2-ΔTn10)]	tet(B), strB, strA	30917986
162	Acinetobacter baumannii	BU310	Contig	ST345	ST499	NA		JNFZ01000003.1		32824	53303	+	20480	0.4032	comM	AbGRI1	Tn6022-Δ[Tn6172ISCR2::(ΔISCR2-ΔTn10)]	tet(B), strB, strA	30917986
163	Acinetobacter baumannii LY2	LY2	Contig	ST373	ST40	NA		JDSW01000015.1		31783	41803	+	10021	0.3593	comM	Tn6022	Tn6022 with ~1.98-kb internal deletion		30917986
164	Acinetobacter baumannii LY1	LY1	Contig	ST373	ST40	NA		JDSV01000003.1		31793	41813	+	10021	0.3593	comM	Tn6022	Tn6022 with ~1.98-kb internal deletion		30917986
165	Acinetobacter baumannii LY9	LY9	Contig	ST208	ST2	NA		JDTD01000027.1		31807	49436	+	17630	0.4084	comM	AbGRI1	Tn6022Δ1-Δ[Tn6172ISCR2::(ΔISCR2-ΔTn10)]	tet(B), strB, strA	30917986
166	Acinetobacter baumannii LY4	LY4	Contig	ST208	ST2	NA		JDSY01000001.1		31795	49424	+	17630	0.4084	comM	AbGRI1	Tn6022Δ1-Δ[Tn6172ISCR2::(ΔISCR2-ΔTn10)]	tet(B), strB, strA	30917986
167	Acinetobacter baumannii LY5	LY5	Contig	ST208	ST2	NA		JDSZ01000017.1		31807	49436	+	17630	0.4084	comM	AbGRI1	Tn6022Δ1-Δ[Tn6172ISCR2::(ΔISCR2-ΔTn10)]	tet(B), strB, strA	30917986
168	Acinetobacter baumannii	ABBL099	Contig	ST345	ST499	NA		JPDG01000124.1		5306	25785	+	20480	0.4032	comM	AbGRI1	Tn6022-Δ[Tn6172ISCR2::(ΔISCR2-ΔTn10)]	tet(B), strB, strA	30917986
169	Acinetobacter baumannii TYTH-7	TYTH-7	Contig	ST373	ST40	NA		AGSV01000082.1		20028	32025	-	11998	0.3606	comM	Tn6022	Tn6022 backbone		30917986
170	Acinetobacter baumannii	BJ1	Contig	ST191	ST2	NA		JPLF01000031.1		31776	40923	+	9148	0.3571	comM	Tn6022	Tn6022Δ1		30917986
171	Acinetobacter baumannii	BJ5	Contig	ST191	ST2	NA		JPLJ01000033.1		31780	40927	+	9148	0.3571	comM	Tn6022	Tn6022Δ1		30917986
172	Acinetobacter baumannii	BJ6	Contig	ST208	ST2	NA		JPLK01000041.1		31786	49415	+	17630	0.4084	comM	AbGRI1	Tn6022Δ1-Δ[Tn6172ISCR2::(ΔISCR2-ΔTn10)]	tet(B), strB, strA	30917986
173	Acinetobacter baumannii	ABUH42783	Contig	ST208	ST2	ST101 (Clonal Group 1 and Global Clone II)		JWRU03000094.1		30386	39533	-	9148	0.3576	comM	Tn6022	Tn6022Δ1		30917986
174	Acinetobacter baumannii	ABUH433132	Contig	ST208	ST2	NA		JWRX01000004.1		56984	77463	-	20480	0.4033	comM	AbGRI1	Tn6022-Δ[Tn6172ISCR2::(ΔISCR2-ΔTn10)]	tet(B), strB, strA	30917986
175	Acinetobacter baumannii	ABUH504238	Contig	ST208	ST2	NA		JWSA03000012.1		31773	40920	+	9148	0.3576	comM	Tn6022	Tn6022Δ1		30917986
176	Acinetobacter baumannii	ABUH518307	Contig	ST208	ST2	ST101 (Clonal Group 1 and Global Clone II)		JWSC03000039.1		31773	40920	+	9148	0.3576	comM	Tn6022	Tn6022Δ1		30917986
177	Acinetobacter baumannii	UH487_64	Contig	ST208	ST2	ST101 (Clonal Group 1 and Global Clone II)		JWYB03000014.1		31773	40920	+	9148	0.3576	comM	Tn6022	Tn6022Δ1		30917986
178	Acinetobacter baumannii	UH455_62	Contig	ST208	ST2	NA		JWYD03000059.1		56987	74616	-	17630	0.4085	comM	AbGRI1	Tn6022Δ1-Δ[Tn6172ISCR2::(ΔISCR2-ΔTn10)]	tet(B), strB, strA	30917986
179	Acinetobacter baumannii	UH243_73	Contig	ST208	ST2	ST101 (Clonal Group 1 and Global Clone II)		JWXY03000133.1		56987	66134	-	9148	0.3576	comM	Tn6022	Tn6022Δ1		30917986
180	Acinetobacter baumannii	UH487_78	Contig	ST208	ST2	ST101 (Clonal Group 1 and Global Clone II)		JWXX03000018.1		31773	40920	+	9148	0.3576	comM	Tn6022	Tn6022Δ1		30917986
181	Acinetobacter baumannii	UH535_418	Contig	ST208	ST2	NA		JWVE03000085.1		31773	40920	+	9148	0.3576	comM	Tn6022	Tn6022Δ1		30917986
182	Acinetobacter baumannii	UH225_433	Contig	ST208	ST2	NA		JWVA03000005.1		56984	74613	-	17630	0.4085	comM	AbGRI1	Tn6022Δ1-Δ[Tn6172ISCR2::(ΔISCR2-ΔTn10)]	tet(B), strB, strA	30917986
183	Acinetobacter baumannii	UH71_277	Contig	ST208	ST2	NA		JWWJ03000004.1		56984	74613	-	17630	0.4085	comM	AbGRI1	Tn6022Δ1-Δ[Tn6172ISCR2::(ΔISCR2-ΔTn10)]	tet(B), strB, strA	30917986
184	Acinetobacter baumannii	UH243_57	Contig	ST208	ST2	NA		JWYG03000011.1		31773	40920	+	9148	0.3576	comM	Tn6022	Tn6022Δ1		30917986
185	Acinetobacter baumannii	UH17_151	Contig	ST208	ST2	ST101 (Clonal Group 1 and Global Clone II)		JWXB03000007.1		47873	65502	-	17630	0.4085	comM	AbGRI1	Tn6022Δ1-Δ[Tn6172ISCR2::(ΔISCR2-ΔTn10)]	tet(B), strB, strA	30917986
186	Acinetobacter baumannii	UH134_168	Contig	ST208	ST2	NA		JWWZ03000039.1		5384	14531	+	9148	0.3577	comM	Tn6022	Tn6022Δ1		30917986
187	Acinetobacter baumannii	UH367_565	Contig	ST208	ST2	ST101 (Clonal Group 1 and Global Clone II)		JWTW03000009.1		40371	58000	-	17630	0.4085	comM	AbGRI1	Tn6022Δ1-Δ[Tn6172ISCR2::(ΔISCR2-ΔTn10)]	tet(B), strB, strA	30917986
188	Acinetobacter baumannii	UH66_271	Contig	ST208	ST2	NA		JZIX02000002.1		103823	112970	-	9148	0.3576	acoA	Tn6022	Tn6022Δ1		30917986
189	Acinetobacter baumannii	Ab5	Contig	ST235	NA	NA		LANH01000045.1		181575	194900	-	13326	0.3673	comM	Tn6022	Tn6022(tniE-orf)::ISAba42		30917986
190	Acinetobacter baumannii MRSN 7341	MRSN 7341	Contig	ST848	ST2	ST101 (Clonal Group 1 and Global Clone II)		JPIB01000032.1		72095	92574	-	20480	0.4033	comM	AbGRI1	Tn6022-Δ[Tn6172ISCR2::(ΔISCR2-ΔTn10)]	tet(B), strB, strA	30917986
191	Acinetobacter baumannii	SP1917	Contig	NA	NA	NA		LFYW01000001.1		1552921	1575366	+	22446	0.3997	comM	AbGRI1	AbaR4aΔsup::Tn2006	blaOXA-23, tet(B), strB, strA	30917986
192	Acinetobacter baumannii	TCM331	Contig	ST208	ST2	NA		LGHQ01000005.1		31732	49361	+	17630	0.4084	comM	AbGRI1	Tn6022Δ1-Δ[Tn6172ISCR2::(ΔISCR2-ΔTn10)]	tet(B), strB, strA	30917986
193	Acinetobacter baumannii	ABBL073	Contig	ST473	ST2	ST101 (Clonal Group 1 and Global Clone II)		LLGD01000066.1		57543	75172	-	17630	0.4085	comM	AbGRI1	Tn6022Δ1-Δ[Tn6172ISCR2::(ΔISCR2-ΔTn10)]	tet(B), strB, strA	30917986
194	Acinetobacter baumannii	ABBL092	Contig	ST345	ST499	NA		LLGT01000417.1		4904	16901	+	11998	0.3607	comM	Tn6022	Tn6022 backbone		30917986
195	Acinetobacter baumannii	ABBL105	Contig	ST124	ST79	NA		LLHE01000310.1		5117	17114	+	11998	0.3607	comM	Tn6022	Tn6022 backbone		30917986
196	Acinetobacter baumannii	ABBL109	Contig	ST208	ST2	ST101 (Clonal Group 1 and Global Clone II)		LLHH01000149.1		20038	32035	-	11998	0.3607	comM	Tn6022	Tn6022 backbone		30917986
197	Acinetobacter baumannii	ABBL097	Contig	ST345	ST499	NA		LLGY01000087.1		5459	25938	+	20480	0.4032	comM	AbGRI1	Tn6022-Δ[Tn6172ISCR2::(ΔISCR2-ΔTn10)]	tet(B), strB, strA	30917986
198	Acinetobacter baumannii	ABBL106	Contig	NA	ST79	NA		LLHF01000004.1		7262	19259	-	11998	0.3607	comM	Tn6022	Tn6022 backbone		30917986
199	Acinetobacter baumannii	ABBL123	Contig	ST208	ST2	NA		LLHT01000205.1		4917	16914	+	11998	0.3607	comM	Tn6022	Tn6022 backbone		30917986
200	Acinetobacter baumannii	ACMH-6200	Contig	ST1089	ST85	NA		LKMA01000010.1		32005	44002	+	11998	0.3605	comM	Tn6022	Tn6022 backbone		30917986
201	Acinetobacter baumannii	ABBL037	Contig	ST124	ST79	NA		LLDR01000042.1		32006	44003	+	11998	0.3607	comM	Tn6022	Tn6022 backbone		30917986
202	Acinetobacter baumannii	ABBL038	Contig	NA	NA	NA		LLDS01000075.1		6558	16811	-	10254	0.3557	pAB3-type locus 1	Tn6022	Tn6022Δ1ΔtniC::ISAba11		30917986
203	Acinetobacter baumannii	NCTC 13423	Contig	ST848	ST2	ST101 (Clonal Group 1 and Global Clone II)		LOHD01000043.1		31718	52197	+	20480	0.4032	comM	AbGRI1	Tn6022-Δ[Tn6172ISCR2::(ΔISCR2-ΔTn10)]	tet(B), strB, strA	30917986
204	Acinetobacter baumannii	CCF18	Contig	ST208	ST2	NA		LZAL01000045.1		57006	77485	-	20480	0.4033	comM	AbGRI1	Tn6022-Δ[Tn6172ISCR2::(ΔISCR2-ΔTn10)]	tet(B), strB, strA	30917986
205	Acinetobacter baumannii	CCF21	Contig	ST208	ST2	NA		LZAO01000015.1		57006	74635	-	17630	0.4085	comM	AbGRI1	Tn6022Δ1-Δ[Tn6172ISCR2::(ΔISCR2-ΔTn10)]	tet(B), strB, strA	30917986
206	Acinetobacter baumannii	CCF42	Contig	ST208	ST2	NA		LYZU01000069.1		57006	74635	-	17630	0.4085	comM	AbGRI1	Tn6022Δ1-Δ[Tn6172ISCR2::(ΔISCR2-ΔTn10)]	tet(B), strB, strA	30917986
207	Acinetobacter baumannii	CCF2	Contig	ST540	ST2	ST101 (Clonal Group 1 and Global Clone II)		LYZV01000009.1		57006	77485	-	20480	0.4032	comM	AbGRI1	Tn6022-Δ[Tn6172ISCR2::(ΔISCR2-ΔTn10)]	tet(B), strB, strA	30917986
208	Acinetobacter baumannii	CCF31	Contig	ST281	ST2	ST103 (Clonal Group 1 and Global Clone II)		LZAX01000095.1		57006	77485	-	20480	0.4032	comM	AbGRI1	Tn6022-Δ[Tn6172ISCR2::(ΔISCR2-ΔTn10)]	tet(B), strB, strA	30917986
209	Acinetobacter baumannii	CCF49	Contig	ST208	ST2	NA		LZBE01000024.1		57006	74635	-	17630	0.4085	comM	AbGRI1	Tn6022Δ1-Δ[Tn6172ISCR2::(ΔISCR2-ΔTn10)]	tet(B), strB, strA	30917986
210	Acinetobacter baumannii	CCF66	Contig	ST281	ST2	ST103 (Clonal Group 1 and Global Clone II)		LZBT01000077.1		57006	77485	-	20480	0.4032	comM	AbGRI1	Tn6022-Δ[Tn6172ISCR2::(ΔISCR2-ΔTn10)]	tet(B), strB, strA	30917986
211	Acinetobacter baumannii	CCF73	Contig	ST208	ST2	NA		LZBZ01000094.1		57006	74635	-	17630	0.4085	comM	AbGRI1	Tn6022Δ1-Δ[Tn6172ISCR2::(ΔISCR2-ΔTn10)]	tet(B), strB, strA	30917986
212	Acinetobacter baumannii	ABUH796	Contig	ST281	ST2	ST103 (Clonal Group 1 and Global Clone II)		LZVW01000107.1		57005	69002	-	11998	0.3608	comM	Tn6022	Tn6022 backbone		30917986
213	Acinetobacter baumannii	ST-2_clon_2000	Contig	ST218	ST2	ST108 (Clonal Group 1 and Global Clone II)		LJHA01000009.1		90024	107653	-	17630	0.4085	comM	AbGRI1	Tn6022Δ1-Δ[Tn6172ISCR2::(ΔISCR2-ΔTn10)]	tet(B), strB, strA	30917986
214	Acinetobacter baumannii	WA2859	Contig	ST191	ST2	NA		MLYW01000001.1		3633139	3640799	-	7661	0.3494	comM	Tn6022	Tn6022Δ1 with ~1.49-kb internal deletion		30917986
215	Acinetobacter baumannii	XH641	Contig	ST1333	ST46	NA		LYKO01000009.1		56947	68944	-	11998	0.3602	comM	Tn6022	Tn6022 backbone		30917986
216	Acinetobacter baumannii	AR_0037	Contig	ST1089	ST85	NA		MPBX01000005.1		3107110	3119107	-	11998	0.3605	comM	Tn6022	Tn6022 backbone		30917986
217	Acinetobacter baumannii	AR_0033	Contig	ST1089	ST85	NA		MPCA01000003.1		1378543	1390540	-	11998	0.3605	comM	Tn6022	Tn6022 backbone		30917986
218	Acinetobacter baumannii	AR_0035	Contig	ST218	ST2	ST101 (Clonal Group 1 and Global Clone II)		MPBZ01000002.1		428009	469663	-	41655	0.3846	comM	AbGRI1	Tn6022Δ1-linker-Tn6172ISCR2::(ΔISCR2-ΔTn10)::Tn6022	sul2, tet(B), strB, strA	30917986
219	Acinetobacter baumannii	AR_0045	Contig	ST207	ST1	ST201 (Clonal Group 2 and Global Clone I)		MPBW01000005.1		271889	334876	-	62988	0.522	comM	Tn6019	Tn6019ΔuspA::(Tn6018-MARR-Tn6018)	sul1, tet(A), catA1, blaTEM-1D, aph(3')-Ic, aac(3)-Ia, aadA1, qacEdelta1	30917986
220	Acinetobacter baumannii	CRO2	Contig	ST348	ST2	ST101 (Clonal Group 1 and Global Clone II)		LZYR01000112.1		31781	49410	+	17630	0.4085	comM	AbGRI1	Tn6022Δ1-Δ[Tn6172ISCR2::(ΔISCR2-ΔTn10)]	tet(B), strB, strA	30917986
221	Acinetobacter baumannii	CRO1	Contig	ST661	ST1	NA		LZYQ01000008.1		57004	76717	-	19714	0.4079	comM	Tn6019	Tn6019ΔuspA::Tn6018		30917986
222	Acinetobacter baumannii	AB-A	Contig	ST1089	ST85	NA		LWSM01000013.1		31831	43828	+	11998	0.3605	comM	Tn6022	Tn6022 backbone		30917986
223	Acinetobacter baumannii	AB-C	Contig	ST1089	ST85	NA		LWSO01000045.1		31727	43724	+	11998	0.3605	comM	Tn6022	Tn6022 backbone		30917986
224	Acinetobacter baumannii	AB-B	Contig	ST1089	ST85	NA		LWSN01000088.1		56891	68888	-	11998	0.3605	comM	Tn6022	Tn6022 backbone		30917986
225	Acinetobacter baumannii	ABUH432	Contig	ST208	ST2	ST101 (Clonal Group 1 and Global Clone II)		MSNC01000039.1		57006	74635	-	17630	0.4085	comM	AbGRI1	Tn6022Δ1-Δ[Tn6172ISCR2::(ΔISCR2-ΔTn10)]	tet(B), strB, strA	30917986
226	Acinetobacter baumannii	ABUH435	Contig	ST208	ST2	ST101 (Clonal Group 1 and Global Clone II)		MSND01000038.1		57006	74635	-	17630	0.4085	comM	AbGRI1	Tn6022Δ1-Δ[Tn6172ISCR2::(ΔISCR2-ΔTn10)]	tet(B), strB, strA	30917986
227	Acinetobacter baumannii	ABUH438	Contig	ST208	ST2	NA		MSNE01000055.1		57006	74635	-	17630	0.4085	comM	AbGRI1	Tn6022Δ1-Δ[Tn6172ISCR2::(ΔISCR2-ΔTn10)]	tet(B), strB, strA	30917986
228	Acinetobacter baumannii	ABUH441	Contig	ST208	ST2	NA		MSNF01000021.1		57006	74635	-	17630	0.4085	comM	AbGRI1	Tn6022Δ1-Δ[Tn6172ISCR2::(ΔISCR2-ΔTn10)]	tet(B), strB, strA	30917986
229	Acinetobacter baumannii	ABUH522	Contig	ST208	ST2	ST101 (Clonal Group 1 and Global Clone II)		MSNY01000027.1		40393	58022	-	17630	0.4085	comM	AbGRI1	Tn6022Δ1-Δ[Tn6172ISCR2::(ΔISCR2-ΔTn10)]	tet(B), strB, strA	30917986
230	Acinetobacter baumannii	ABUH582	Contig	ST208	ST2	NA		MSON01000003.1		57006	74635	-	17630	0.4085	comM	AbGRI1	Tn6022Δ1-Δ[Tn6172ISCR2::(ΔISCR2-ΔTn10)]	tet(B), strB, strA	30917986
231	Acinetobacter baumannii	ABUH594	Contig	ST208	ST2	NA		MSOR01000029.1		57006	74635	-	17630	0.4085	comM	AbGRI1	Tn6022Δ1-Δ[Tn6172ISCR2::(ΔISCR2-ΔTn10)]	tet(B), strB, strA	30917986
232	Acinetobacter baumannii	ABUH519	Contig	ST208	ST2	ST101 (Clonal Group 1 and Global Clone II)		MSNX01000061.1		40393	58022	-	17630	0.4085	comM	AbGRI1	Tn6022Δ1-Δ[Tn6172ISCR2::(ΔISCR2-ΔTn10)]	tet(B), strB, strA	30917986
233	Acinetobacter baumannii	ABUH525	Contig	ST208	ST2	NA		MSNZ01000032.1		40393	58022	-	17630	0.4085	comM	AbGRI1	Tn6022Δ1-Δ[Tn6172ISCR2::(ΔISCR2-ΔTn10)]	tet(B), strB, strA	30917986
234	Acinetobacter baumannii	ABUH534	Contig	ST208	ST2	NA		MSOA01000040.1		57006	77485	-	20480	0.4032	comM	AbGRI1	Tn6022-Δ[Tn6172ISCR2::(ΔISCR2-ΔTn10)]	tet(B), strB, strA	30917986
235	Acinetobacter baumannii	ABUH627	Contig	ST208	ST2	NA		MSOZ01000016.1		57006	74635	-	17630	0.4085	comM	AbGRI1	Tn6022Δ1-Δ[Tn6172ISCR2::(ΔISCR2-ΔTn10)]	tet(B), strB, strA	30917986
236	Acinetobacter baumannii	ABUH339	Contig	ST208	ST2	ST101 (Clonal Group 1 and Global Clone II)		MWVO01000048.1		57006	74635	-	17630	0.4085	comM	AbGRI1	Tn6022Δ1-Δ[Tn6172ISCR2::(ΔISCR2-ΔTn10)]	tet(B), strB, strA	30917986
237	Acinetobacter baumannii	ABUH337	Contig	ST208	ST2	NA		MWVN01000049.1		57006	74635	-	17630	0.4085	comM	AbGRI1	Tn6022Δ1-Δ[Tn6172ISCR2::(ΔISCR2-ΔTn10)]	tet(B), strB, strA	30917986
238	Acinetobacter baumannii	ABUH341	Contig	ST208	ST2	ST101 (Clonal Group 1 and Global Clone II)		MWVP01000071.1		31792	49421	+	17630	0.4085	comM	AbGRI1	Tn6022Δ1-Δ[Tn6172ISCR2::(ΔISCR2-ΔTn10)]	tet(B), strB, strA	30917986
239	Acinetobacter baumannii	314	Contig	ST208	ST2	NA		MDTT01000054.1		31888	43885	+	11998	0.3607	comM	Tn6022	Tn6022 backbone		30917986
240	Acinetobacter baumannii	PR304	Contig	ST823	ST32	NA		NGBU01000069.1		57001	68998	-	11998	0.3606	comM	Tn6022	Tn6022 backbone		30917986
241	Acinetobacter baumannii	PR309	Contig	ST208	ST2	NA		NGBZ01000023.1		57006	74635	-	17630	0.4085	comM	AbGRI1	Tn6022Δ1-Δ[Tn6172ISCR2::(ΔISCR2-ΔTn10)]	tet(B), strB, strA	30917986
242	Acinetobacter baumannii	PR312	Contig	ST208	ST2	ST101 (Clonal Group 1 and Global Clone II)		NGCC01000028.1		57006	74635	-	17630	0.4085	comM	AbGRI1	Tn6022Δ1-Δ[Tn6172ISCR2::(ΔISCR2-ΔTn10)]	tet(B), strB, strA	30917986
243	Acinetobacter baumannii	PR351	Contig	ST208	ST2	NA		NGCE01000057.1		57006	77485	-	20480	0.4033	comM	AbGRI1	Tn6022-Δ[Tn6172ISCR2::(ΔISCR2-ΔTn10)]	tet(B), strB, strA	30917986
244	Acinetobacter baumannii	PR358	Contig	ST208	ST2	ST101 (Clonal Group 1 and Global Clone II)		NGCL01000068.1		40393	58022	-	17630	0.4085	comM	AbGRI1	Tn6022Δ1-Δ[Tn6172ISCR2::(ΔISCR2-ΔTn10)]	tet(B), strB, strA	30917986
245	Acinetobacter baumannii	PR360	Contig	ST753	ST494	NA		NGCN01000068.1		6281	16534	-	10254	0.3557	pAB3-type locus 1	Tn6022	Tn6022Δ1ΔtniC::ISAba11		30917986
246	Acinetobacter baumannii	PR364	Contig	ST208	ST2	ST101 (Clonal Group 1 and Global Clone II)		NGCR01000054.1		31792	49421	+	17630	0.4085	comM	AbGRI1	Tn6022Δ1-Δ[Tn6172ISCR2::(ΔISCR2-ΔTn10)]	tet(B), strB, strA	30917986
247	Acinetobacter baumannii	PR376	Contig	ST208	ST2	ST101 (Clonal Group 1 and Global Clone II)		NGDD01000052.1		57006	74635	-	17630	0.4085	comM	AbGRI1	Tn6022Δ1-Δ[Tn6172ISCR2::(ΔISCR2-ΔTn10)]	tet(B), strB, strA	30917986
248	Acinetobacter baumannii	PR380	Contig	ST208	ST2	NA		NGDG01000019.1		57006	74635	-	17630	0.4085	comM	AbGRI1	Tn6022Δ1-Δ[Tn6172ISCR2::(ΔISCR2-ΔTn10)]	tet(B), strB, strA	30917986
249	Acinetobacter baumannii	PR321	Contig	ST208	ST2	NA		NGDL01000006.1		57006	74635	-	17630	0.4085	comM	AbGRI1	Tn6022Δ1-Δ[Tn6172ISCR2::(ΔISCR2-ΔTn10)]	tet(B), strB, strA	30917986
250	Acinetobacter baumannii	PR325	Contig	ST208	ST2	NA		NGDP01000060.1		57006	74635	-	17630	0.4085	comM	AbGRI1	Tn6022Δ1-Δ[Tn6172ISCR2::(ΔISCR2-ΔTn10)]	tet(B), strB, strA	30917986
251	Acinetobacter baumannii	PR337	Contig	NA	ST126	NA		NGEA01000026.1		12957	21485	+	8529	0.359	pAB3-type locus 1	Tn6022	Tn6021 with ~4.58-kb internal deletion		30917986
252	Acinetobacter baumannii	PR341	Contig	ST208	ST2	NA		NGED01000039.1		57006	74635	-	17630	0.4085	comM	AbGRI1	Tn6022Δ1-Δ[Tn6172ISCR2::(ΔISCR2-ΔTn10)]	tet(B), strB, strA	30917986
253	Acinetobacter baumannii	PR349	Contig	ST208	ST2	ST101 (Clonal Group 1 and Global Clone II)		NGEK01000037.1		40393	58022	-	17630	0.4085	comM	AbGRI1	Tn6022Δ1-Δ[Tn6172ISCR2::(ΔISCR2-ΔTn10)]	tet(B), strB, strA	30917986
254	Acinetobacter baumannii	PR399	Contig	ST208	ST2	NA		NGFF01000020.1		57006	74635	-	17630	0.4085	comM	AbGRI1	Tn6022Δ1-Δ[Tn6172ISCR2::(ΔISCR2-ΔTn10)]	tet(B), strB, strA	30917986
255	Acinetobacter baumannii	PR400	Contig	ST208	ST2	ST101 (Clonal Group 1 and Global Clone II)		NGFG01000015.1		57006	74635	-	17630	0.4085	comM	AbGRI1	Tn6022Δ1-Δ[Tn6172ISCR2::(ΔISCR2-ΔTn10)]	tet(B), strB, strA	30917986
256	Acinetobacter baumannii	ARLG1794	Contig	NA	ST39	NA		NGGP01000131.1		31787	43175	+	11389	0.365	comM	Tn6022	Tn6022 with 612-bp internal deletion		30917986
257	Acinetobacter baumannii	ARLG1786	Contig	ST208	ST2	NA		NGGJ01000028.1		103823	112970	-	9148	0.3576	acoA	Tn6022	Tn6022Δ1		30917986
258	Acinetobacter baumannii	ARLG1847	Contig	ST208	ST2	NA		NGFW01000012.1		57006	74635	-	17630	0.4085	comM	AbGRI1	Tn6022Δ1-Δ[Tn6172ISCR2::(ΔISCR2-ΔTn10)]	tet(B), strB, strA	30917986
259	Acinetobacter baumannii	ARLG1840	Contig	ST1703	ST1088	NA		NGFQ01000098.1		57006	74635	-	17630	0.4085	comM	AbGRI1	Tn6022Δ1-Δ[Tn6172ISCR2::(ΔISCR2-ΔTn10)]	tet(B), strB, strA	30917986
260	Acinetobacter baumannii	ARLG1855	Contig	ST208	ST2	NA		NGGA01000061.1		57006	74635	-	17630	0.4085	comM	AbGRI1	Tn6022Δ1-Δ[Tn6172ISCR2::(ΔISCR2-ΔTn10)]	tet(B), strB, strA	30917986
261	Acinetobacter baumannii	ARLG1793	Contig	ST208	ST2	NA		NGGO01000008.1		57006	74635	-	17630	0.4085	comM	AbGRI1	Tn6022Δ1-Δ[Tn6172ISCR2::(ΔISCR2-ΔTn10)]	tet(B), strB, strA	30917986
262	Acinetobacter baumannii	ARLG1790	Contig	ST208	ST2	NA		NGGM01000018.1		103823	112970	-	9148	0.3576	acoA	Tn6022	Tn6022Δ1		30917986
263	Acinetobacter baumannii	ARLG1802	Contig	ST208	ST2	NA		NGGS01000019.1		57006	74635	-	17630	0.4085	comM	AbGRI1	Tn6022Δ1-Δ[Tn6172ISCR2::(ΔISCR2-ΔTn10)]	tet(B), strB, strA	30917986
264	Acinetobacter baumannii	ARLG1806	Contig	ST208	ST2	ST101 (Clonal Group 1 and Global Clone II)		NGGV01000027.1		31792	49421	+	17630	0.4085	comM	AbGRI1	Tn6022Δ1-Δ[Tn6172ISCR2::(ΔISCR2-ΔTn10)]	tet(B), strB, strA	30917986
265	Acinetobacter baumannii	ARLG1810	Contig	ST208	ST2	NA		NGGX01000053.1		41207	50354	+	9148	0.3576	acoA	Tn6022	Tn6022Δ1		30917986
266	Acinetobacter baumannii	ARLG1819	Contig	ST208	ST2	ST101 (Clonal Group 1 and Global Clone II)		NGHA01000071.1		31794	49423	+	17630	0.4085	comM	AbGRI1	Tn6022Δ1-Δ[Tn6172ISCR2::(ΔISCR2-ΔTn10)]	tet(B), strB, strA	30917986
267	Acinetobacter baumannii	ARLG1824	Contig	ST208	ST2	NA		NGHC01000045.1		57006	74635	-	17630	0.4085	comM	AbGRI1	Tn6022Δ1-Δ[Tn6172ISCR2::(ΔISCR2-ΔTn10)]	tet(B), strB, strA	30917986
268	Acinetobacter baumannii	ARLG1827	Contig	ST208	ST2	NA		NGHD01000064.1		103776	112923	-	9148	0.3576	acoA	Tn6022	Tn6022Δ1		30917986
269	Acinetobacter baumannii	ARLG1838	Contig	ST208	ST2	ST101 (Clonal Group 1 and Global Clone II)		NGHI01000049.1		57006	74635	-	17630	0.4085	comM	AbGRI1	Tn6022Δ1-Δ[Tn6172ISCR2::(ΔISCR2-ΔTn10)]	tet(B), strB, strA	30917986
270	Acinetobacter baumannii	ARLG1836	Contig	NA	ST2	ST101 (Clonal Group 1 and Global Clone II)		NGHH01000069.1		40393	58022	-	17630	0.4085	comM	AbGRI1	Tn6022Δ1-Δ[Tn6172ISCR2::(ΔISCR2-ΔTn10)]	tet(B), strB, strA	30917986
271	Acinetobacter baumannii	ARLG1275	Contig	ST848	ST2	ST101 (Clonal Group 1 and Global Clone II)		NGHK01000074.1		57006	77485	-	20480	0.4032	comM	AbGRI1	Tn6022-Δ[Tn6172ISCR2::(ΔISCR2-ΔTn10)]	tet(B), strB, strA	30917986
272	Acinetobacter baumannii	ARLG1306	Contig	NA	ST32	NA		NGHM01000051.1		33432	49763	+	16332	0.3778	ABR2091_1139	Tn6019	Tn6019 backbone		30917986
273	Acinetobacter baumannii	ARLG1326	Contig	NA	ST973	NA		NGHQ01000036.1		57006	68394	-	11389	0.3651	comM	Tn6022	Tn6022 with 612-bp internal deletion		30917986
274	Acinetobacter baumannii	ARLG1294	Contig	ST208	ST2	ST101 (Clonal Group 1 and Global Clone II)		NGHL01000057.1		57006	77485	-	20480	0.4032	comM	AbGRI1	Tn6022-Δ[Tn6172ISCR2::(ΔISCR2-ΔTn10)]	tet(B), strB, strA	30917986
275	Acinetobacter baumannii	ARLG1874	Contig	ST823	ST32	NA		NGJB01000034.1		57001	68998	-	11998	0.3606	comM	Tn6022	Tn6022 backbone		30917986
276	Acinetobacter baumannii	ARLG1886	Contig	NA	ST2	NA		NGJH01000007.1		57006	74635	-	17630	0.4085	comM	AbGRI1	Tn6022Δ1-Δ[Tn6172ISCR2::(ΔISCR2-ΔTn10)]	tet(B), strB, strA	30917986
277	Acinetobacter baumannii	ARLG1899	Contig	ST208	ST2	ST101 (Clonal Group 1 and Global Clone II)		NGHY01000003.1		57006	74635	-	17630	0.4085	comM	AbGRI1	Tn6022Δ1-Δ[Tn6172ISCR2::(ΔISCR2-ΔTn10)]	tet(B), strB, strA	30917986
278	Acinetobacter baumannii	ABUH508	Contig	ST208	ST2	ST101 (Clonal Group 1 and Global Clone II)		NCXW01000006.1		40393	58022	-	17630	0.4085	comM	AbGRI1	Tn6022Δ1-Δ[Tn6172ISCR2::(ΔISCR2-ΔTn10)]	tet(B), strB, strA	30917986
279	Acinetobacter baumannii	ABUH533	Contig	ST208	ST2	ST101 (Clonal Group 1 and Global Clone II)		NCYC01000071.1		40393	58022	-	17630	0.4085	comM	AbGRI1	Tn6022Δ1-Δ[Tn6172ISCR2::(ΔISCR2-ΔTn10)]	tet(B), strB, strA	30917986
280	Acinetobacter baumannii	ABUH394	Contig	ST208	ST2	NA		NCYN01000039.1		103833	112980	-	9148	0.3576	acoA	Tn6022	Tn6022Δ1		30917986
281	Acinetobacter baumannii	ABUH424	Contig	ST208	ST2	NA		NCYT01000074.1		57006	74635	-	17630	0.4085	comM	AbGRI1	Tn6022Δ1-Δ[Tn6172ISCR2::(ΔISCR2-ΔTn10)]	tet(B), strB, strA	30917986
282	Acinetobacter baumannii	ABUH449	Contig	ST208	ST2	NA		NCZB01000038.1		57006	74635	-	17630	0.4085	comM	AbGRI1	Tn6022Δ1-Δ[Tn6172ISCR2::(ΔISCR2-ΔTn10)]	tet(B), strB, strA	30917986
283	Acinetobacter baumannii	ABUH496	Contig	ST208	NA	ST101 (Clonal Group 1 and Global Clone II)		NCZK01000012.1		40393	58022	-	17630	0.4085	comM	AbGRI1	Tn6022Δ1-Δ[Tn6172ISCR2::(ΔISCR2-ΔTn10)]	tet(B), strB, strA	30917986
284	Acinetobacter baumannii	ABUH353	Contig	ST208	ST2	ST101 (Clonal Group 1 and Global Clone II)		NCZN01000041.1		57006	74635	-	17630	0.4085	comM	AbGRI1	Tn6022Δ1-Δ[Tn6172ISCR2::(ΔISCR2-ΔTn10)]	tet(B), strB, strA	30917986
285	Acinetobacter baumannii	ABUH367	Contig	ST208	ST2	NA		NCZS01000036.1		57006	74635	-	17630	0.4085	comM	AbGRI1	Tn6022Δ1-Δ[Tn6172ISCR2::(ΔISCR2-ΔTn10)]	tet(B), strB, strA	30917986
286	Acinetobacter baumannii	ABUH374	Contig	ST208	ST2	ST101 (Clonal Group 1 and Global Clone II)		NCZU01000060.1		57006	74635	-	17630	0.4085	comM	AbGRI1	Tn6022Δ1-Δ[Tn6172ISCR2::(ΔISCR2-ΔTn10)]	tet(B), strB, strA	30917986
287	Acinetobacter baumannii	ABUH634	Contig	ST208	ST2	NA		NCZY01000088.1		57006	74635	-	17630	0.4085	comM	AbGRI1	Tn6022Δ1-Δ[Tn6172ISCR2::(ΔISCR2-ΔTn10)]	tet(B), strB, strA	30917986
288	Acinetobacter baumannii	ABUH575	Contig	NA	ST2	NA		NDAO01000033.1		31792	49421	+	17630	0.4085	comM	AbGRI1	Tn6022Δ1-Δ[Tn6172ISCR2::(ΔISCR2-ΔTn10)]	tet(B), strB, strA	30917986
289	Acinetobacter baumannii	ABUH580	Contig	NA	ST2	NA		NDAQ01000039.1		57006	74635	-	17630	0.4085	comM	AbGRI1	Tn6022Δ1-Δ[Tn6172ISCR2::(ΔISCR2-ΔTn10)]	tet(B), strB, strA	30917986
290	Acinetobacter baumannii	ABUH499	Contig	ST208	ST2	ST101 (Clonal Group 1 and Global Clone II)		NCXT01000049.1		40393	58022	-	17630	0.4085	comM	AbGRI1	Tn6022Δ1-Δ[Tn6172ISCR2::(ΔISCR2-ΔTn10)]	tet(B), strB, strA	30917986
291	Acinetobacter baumannii	ABUH529	Contig	ST208	ST2	ST101 (Clonal Group 1 and Global Clone II)		NCYA01000010.1		40393	58022	-	17630	0.4085	comM	AbGRI1	Tn6022Δ1-Δ[Tn6172ISCR2::(ΔISCR2-ΔTn10)]	tet(B), strB, strA	30917986
292	Acinetobacter baumannii	ABUH532	Contig	ST208	ST2	ST101 (Clonal Group 1 and Global Clone II)		NCYB01000025.1		40393	58022	-	17630	0.4085	comM	AbGRI1	Tn6022Δ1-Δ[Tn6172ISCR2::(ΔISCR2-ΔTn10)]	tet(B), strB, strA	30917986
293	Acinetobacter baumannii	ABUH542	Contig	ST208	ST2	NA		NCYD01000067.1		57006	74635	-	17630	0.4085	comM	AbGRI1	Tn6022Δ1-Δ[Tn6172ISCR2::(ΔISCR2-ΔTn10)]	tet(B), strB, strA	30917986
294	Acinetobacter baumannii	ABUH425	Contig	NA	ST2	ST101 (Clonal Group 1 and Global Clone II)		NCYU01000016.1		40393	58022	-	17630	0.4085	comM	AbGRI1	Tn6022Δ1-Δ[Tn6172ISCR2::(ΔISCR2-ΔTn10)]	tet(B), strB, strA	30917986
295	Acinetobacter baumannii	ABUH434	Contig	ST208	ST2	ST101 (Clonal Group 1 and Global Clone II)		NCYX01000070.1		57006	74635	-	17630	0.4085	comM	AbGRI1	Tn6022Δ1-Δ[Tn6172ISCR2::(ΔISCR2-ΔTn10)]	tet(B), strB, strA	30917986
296	Acinetobacter baumannii	ABUH464	Contig	ST208	ST2	ST101 (Clonal Group 1 and Global Clone II)		NCZF01000034.1		57006	74635	-	17630	0.4085	comM	AbGRI1	Tn6022Δ1-Δ[Tn6172ISCR2::(ΔISCR2-ΔTn10)]	tet(B), strB, strA	30917986
297	Acinetobacter baumannii	ABUH475	Contig	ST208	ST2	NA		NCZH01000024.1		57006	74635	-	17630	0.4085	comM	AbGRI1	Tn6022Δ1-Δ[Tn6172ISCR2::(ΔISCR2-ΔTn10)]	tet(B), strB, strA	30917986
298	Acinetobacter baumannii	ABUH347	Contig	ST208	ST2	ST101 (Clonal Group 1 and Global Clone II)		NCZM01000022.1		57006	74635	-	17630	0.4085	comM	AbGRI1	Tn6022Δ1-Δ[Tn6172ISCR2::(ΔISCR2-ΔTn10)]	tet(B), strB, strA	30917986
299	Acinetobacter baumannii	ABUH371	Contig	ST208	ST2	ST101 (Clonal Group 1 and Global Clone II)		NCZT01000033.1		57006	74635	-	17630	0.4085	comM	AbGRI1	Tn6022Δ1-Δ[Tn6172ISCR2::(ΔISCR2-ΔTn10)]	tet(B), strB, strA	30917986
300	Acinetobacter baumannii	ABUH632	Contig	ST208	ST2	NA		NCZX01000022.1		57006	74635	-	17630	0.4085	comM	AbGRI1	Tn6022Δ1-Δ[Tn6172ISCR2::(ΔISCR2-ΔTn10)]	tet(B), strB, strA	30917986
301	Acinetobacter baumannii	ABUH586	Contig	ST208	ST2	NA		NDAR01000059.1		57006	74635	-	17630	0.4085	comM	AbGRI1	Tn6022Δ1-Δ[Tn6172ISCR2::(ΔISCR2-ΔTn10)]	tet(B), strB, strA	30917986
302	Acinetobacter baumannii	ABUH592	Contig	ST208	ST2	NA		NDAT01000068.1		57006	74635	-	17630	0.4085	comM	AbGRI1	Tn6022Δ1-Δ[Tn6172ISCR2::(ΔISCR2-ΔTn10)]	tet(B), strB, strA	30917986
303	Acinetobacter baumannii	ABCRPUTH10	Contig	ST1499	ST215	NA		NQFG01000116.1		57006	77485	-	20480	0.4033	comM	AbGRI1	Tn6022-Δ[Tn6172ISCR2::(ΔISCR2-ΔTn10)]	tet(B), strB, strA	30917986
304	Acinetobacter baumannii	151/1C	Contig	ST1422	ST923	NA		NIWJ01000012.1		31840	44934	+	13095	0.3576	comM	Tn6662	Tn6662		30917986
305	Acinetobacter baumannii	MBL_M7	Contig	NA	NA	NA		MWTX01000150.1		2802	14799	-	11998	0.3605	comM	Tn6022	Tn6022 backbone		30917986
306	Acinetobacter baumannii	R12	Contig	ST208	ST2	NA		PUCX01000002.1		5333	22962	+	17630	0.4085	comM	AbGRI1	Tn6022Δ1-Δ[Tn6172ISCR2::(ΔISCR2-ΔTn10)]	tet(B), strB, strA	30917986
307	Acinetobacter baumannii	S20	Contig	ST208	ST2	NA		PUDM01000010.1		48531	66160	-	17630	0.4085	comM	AbGRI1	Tn6022Δ1-Δ[Tn6172ISCR2::(ΔISCR2-ΔTn10)]	tet(B), strB, strA	30917986
308	Acinetobacter baumannii	SGH0823	Contig	ST369	ST2	ST101 (Clonal Group 1 and Global Clone II)		PYEJ01000012.1		31875	49504	+	17630	0.4085	comM	AbGRI1	Tn6022Δ1-Δ[Tn6172ISCR2::(ΔISCR2-ΔTn10)]	tet(B), strB, strA	30917986
309	Acinetobacter baumannii	AB3	Contig	ST939	ST2	ST101 (Clonal Group 1 and Global Clone II)		QPHY01000002.1		31991	49620	+	17630	0.4085	comM	AbGRI1	Tn6022Δ1-Δ[Tn6172ISCR2::(ΔISCR2-ΔTn10)]	tet(B), strB, strA	30917986
310	Acinetobacter baumannii	Lah-01	Contig	ST1114	ST2	ST101 (Clonal Group 1 and Global Clone II)		QQPR01000043.1		56949	77428	-	20480	0.4032	comM	AbGRI1	Tn6022-Δ[Tn6172ISCR2::(ΔISCR2-ΔTn10)]	tet(B), strB, strA	30917986
311	Acinetobacter baumannii	Pesh-06	Contig	NA	ST2	ST101 (Clonal Group 1 and Global Clone II)		QQPU01000064.1		5485	25964	+	20480	0.4032	comM	AbGRI1	Tn6022-Δ[Tn6172ISCR2::(ΔISCR2-ΔTn10)]	tet(B), strB, strA	30917986
312	Acinetobacter baumannii	BAL 062	Contig	ST136	NA	NA		CZWG01000078.1		57091	77570	-	20480	0.4033	comM	AbGRI1	Tn6022-Δ[Tn6172ISCR2::(ΔISCR2-ΔTn10)]	tet(B), strB, strA	30917986
313	Acinetobacter baumannii	KCRI-28	Contig	ST848	ST2	ST101 (Clonal Group 1 and Global Clone II)		OVCC01000015.1		31830	52309	+	20480	0.4031	comM	AbGRI1	Tn6022-Δ[Tn6172ISCR2::(ΔISCR2-ΔTn10)]	tet(B), strB, strA	30917986
314	Acinetobacter baumannii	NCTC13304	Contig	ST208	ST2	ST101 (Clonal Group 1 and Global Clone II)		UFRO01000001.1		2163612	2184091	-	20480	0.403	comM	AbGRI1	Tn6022-Δ[Tn6172ISCR2::(ΔISCR2-ΔTn10)]	tet(B), strB, strA	30917986
315	Acinetobacter baumannii	NCTC13302	Contig	ST350	ST2	ST101 (Clonal Group 1 and Global Clone II)		UIGA01000001.1		223373	241002	+	17630	0.4085	comM	AbGRI1	Tn6022Δ1-Δ[Tn6172ISCR2::(ΔISCR2-ΔTn10)]	tet(B), strB, strA	30917986
316	Acinetobacter baumannii	NCTC13485	Contig	ST848	NA	ST101 (Clonal Group 1 and Global Clone II)		UAPI01000022.1		333228	353707	+	20480	0.4032	comM	AbGRI1	Tn6022-Δ[Tn6172ISCR2::(ΔISCR2-ΔTn10)]	tet(B), strB, strA	30917986
317	Acinetobacter baumannii	NCTC13305	Contig	NA	ST128	NA		UFSC01000003.1		2177927	2194258	-	16332	0.3777	comM	Tn6019	Tn6019 backbone		30917986
318	Acinetobacter baumannii	NCTC13420	Contig	ST208	ST2	ST102 (Clonal Group 1 and Global Clone II)		UFRX01000001.1		2841556	2859185	-	17630	0.4085	comM	AbGRI1	Tn6022Δ1-Δ[Tn6172ISCR2::(ΔISCR2-ΔTn10)]	tet(B), strB, strA	30917986
319	Acinetobacter baumannii	NCTC13424	Contig	ST218	ST2	ST104 (Clonal Group 1 and Global Clone II)		UFRS01000003.1		3674237	3691866	-	17630	0.4085	comM	AbGRI1	Tn6022Δ1-Δ[Tn6172ISCR2::(ΔISCR2-ΔTn10)]	tet(B), strB, strA	30917986
320	Acinetobacter baumannii	6870155	Scaffold	ST781	ST1	ST201 (Clonal Group 2 and Global Clone I)		JRWO01000006.1		201445	264185	+	62741	0.522	comM	Tn6019	Tn6019ΔuspA::(Tn6018-MARR-Tn6018)	sul1, tet(A), catA1, blaTEM-1D, aph(3')-Ic, aac(3)-Ia, aadA1, qacEdelta1	30917986
321	Acinetobacter baumannii	ACMH-6201	Scaffold	ST1089	ST85	NA		LKMB01000001.1		32005	44002	+	11998	0.3605	comM	Tn6022	Tn6022 backbone		30917986
322	Acinetobacter baumannii	AB3785	Scaffold	ST848	ST2	ST101 (Clonal Group 1 and Global Clone II)		LRDX01000025.1		56949	77428	-	20480	0.4032	comM	AbGRI1	Tn6022-Δ[Tn6172ISCR2::(ΔISCR2-ΔTn10)]	tet(B), strB, strA	30917986
323	Acinetobacter baumannii	AB4026	Scaffold	ST848	ST2	ST101 (Clonal Group 1 and Global Clone II)		LREB01000020.1		31962	52441	+	20480	0.4032	comM	AbGRI1	Tn6022-Δ[Tn6172ISCR2::(ΔISCR2-ΔTn10)]	tet(B), strB, strA	30917986
324	Acinetobacter baumannii	AB4027	Scaffold	ST848	ST2	ST101 (Clonal Group 1 and Global Clone II)		LREC01000033.1		31962	52441	+	20480	0.4032	comM	AbGRI1	Tn6022-Δ[Tn6172ISCR2::(ΔISCR2-ΔTn10)]	tet(B), strB, strA	30917986
325	Acinetobacter baumannii	AB4025	Scaffold	ST848	ST2	ST101 (Clonal Group 1 and Global Clone II)		LREA01000032.1		31962	52441	+	20480	0.4032	comM	AbGRI1	Tn6022-Δ[Tn6172ISCR2::(ΔISCR2-ΔTn10)]	tet(B), strB, strA	30917986
326	Acinetobacter baumannii	AB4498	Scaffold	ST848	ST2	ST101 (Clonal Group 1 and Global Clone II)		LREH01000027.1		31962	52441	+	20480	0.4032	comM	AbGRI1	Tn6022-Δ[Tn6172ISCR2::(ΔISCR2-ΔTn10)]	tet(B), strB, strA	30917986
327	Acinetobacter baumannii	2015ZJAB1	Scaffold	ST451	ST2	ST101 (Clonal Group 1 and Global Clone II)		LQCM01000012.1		31786	49415	+	17630	0.4085	comM	AbGRI1	Tn6022Δ1-Δ[Tn6172ISCR2::(ΔISCR2-ΔTn10)]	tet(B), strB, strA	30917986
328	Acinetobacter baumannii	2015ZJAB3	Scaffold	ST784	ST2	ST101 (Clonal Group 1 and Global Clone II)		LQCO01000002.1		56996	74625	-	17630	0.4085	comM	AbGRI1	Tn6022Δ1-Δ[Tn6172ISCR2::(ΔISCR2-ΔTn10)]	tet(B), strB, strA	30917986
329	Acinetobacter baumannii	2015ZJAB2	Scaffold	ST451	ST2	ST101 (Clonal Group 1 and Global Clone II)		LQCN01000028.1		31764	49393	+	17630	0.4085	comM	AbGRI1	Tn6022Δ1-Δ[Tn6172ISCR2::(ΔISCR2-ΔTn10)]	tet(B), strB, strA	30917986
330	Acinetobacter baumannii	HJ03	Scaffold	ST191	ST2	NA		MACP01000017.1		31736	40883	+	9148	0.3571	comM	Tn6022	Tn6022Δ1		30917986
331	Acinetobacter baumannii	HJ04	Scaffold	ST191	ST2	NA		MACQ01000030.1		57014	66161	-	9148	0.3571	comM	Tn6022	Tn6022Δ1		30917986
332	Acinetobacter baumannii	XH727	Scaffold	ST208	ST2	NA		LYHY01000016.1		56951	74580	-	17630	0.4083	comM	AbGRI1	Tn6022Δ1-Δ[Tn6172ISCR2::(ΔISCR2-ΔTn10)]	tet(B), strB, strA	30917986
333	Acinetobacter baumannii	XH728	Scaffold	ST208	ST2	NA		LYHX01000047.1		56950	74579	-	17630	0.4083	comM	AbGRI1	Tn6022Δ1-Δ[Tn6172ISCR2::(ΔISCR2-ΔTn10)]	tet(B), strB, strA	30917986
334	Acinetobacter baumannii	XH740	Scaffold	ST368	ST2	ST101 (Clonal Group 1 and Global Clone II)		LYHM01000034.1		56950	74579	-	17630	0.4084	comM	AbGRI1	Tn6022Δ1-Δ[Tn6172ISCR2::(ΔISCR2-ΔTn10)]	tet(B), strB, strA	30917986
335	Acinetobacter baumannii	XH799	Scaffold	ST784	ST2	ST101 (Clonal Group 1 and Global Clone II)		LYFZ01000023.1		31736	49365	+	17630	0.4085	comM	AbGRI1	Tn6022Δ1-Δ[Tn6172ISCR2::(ΔISCR2-ΔTn10)]	tet(B), strB, strA	30917986
336	Acinetobacter baumannii	XH801	Scaffold	ST368	ST2	ST101 (Clonal Group 1 and Global Clone II)		LYFX01000028.1		31737	49366	+	17630	0.4084	comM	AbGRI1	Tn6022Δ1-Δ[Tn6172ISCR2::(ΔISCR2-ΔTn10)]	tet(B), strB, strA	30917986
337	Acinetobacter baumannii	XH718	Scaffold	NA	ST2	ST101 (Clonal Group 1 and Global Clone II)		LYIG01000046.1		56951	74580	-	17630	0.4085	comM	AbGRI1	Tn6022Δ1-Δ[Tn6172ISCR2::(ΔISCR2-ΔTn10)]	tet(B), strB, strA	30917986
338	Acinetobacter baumannii	XH719	Scaffold	ST784	ST2	ST101 (Clonal Group 1 and Global Clone II)		LYIF01000027.1		56951	74580	-	17630	0.4085	comM	AbGRI1	Tn6022Δ1-Δ[Tn6172ISCR2::(ΔISCR2-ΔTn10)]	tet(B), strB, strA	30917986
339	Acinetobacter baumannii	XH722	Scaffold	ST784	ST2	ST101 (Clonal Group 1 and Global Clone II)		LYIC01000001.1		56950	74579	-	17630	0.4085	comM	AbGRI1	Tn6022Δ1-Δ[Tn6172ISCR2::(ΔISCR2-ΔTn10)]	tet(B), strB, strA	30917986
340	Acinetobacter baumannii	XH723	Scaffold	ST784	ST2	ST101 (Clonal Group 1 and Global Clone II)		LYIB01000007.1		31737	49366	+	17630	0.4085	comM	AbGRI1	Tn6022Δ1-Δ[Tn6172ISCR2::(ΔISCR2-ΔTn10)]	tet(B), strB, strA	30917986
341	Acinetobacter baumannii	XH724	Scaffold	NA	ST2	NA		LYIA01000011.1		31737	49366	+	17630	0.4085	comM	AbGRI1	Tn6022Δ1-Δ[Tn6172ISCR2::(ΔISCR2-ΔTn10)]	tet(B), strB, strA	30917986
342	Acinetobacter baumannii	XH748	Scaffold	ST208	ST2	NA		LYHE01000017.1		56951	74580	-	17630	0.4084	comM	AbGRI1	Tn6022Δ1-Δ[Tn6172ISCR2::(ΔISCR2-ΔTn10)]	tet(B), strB, strA	30917986
343	Acinetobacter baumannii	XH771	Scaffold	NA	NA	ST101 (Clonal Group 1 and Global Clone II)		LYGL01000006.1		31732	49361	+	17630	0.4085	comM	AbGRI1	Tn6022Δ1-Δ[Tn6172ISCR2::(ΔISCR2-ΔTn10)]	tet(B), strB, strA	30917986
344	Acinetobacter baumannii	XH798	Scaffold	ST784	ST2	ST101 (Clonal Group 1 and Global Clone II)		LYGA01000017.1		31737	49366	+	17630	0.4085	comM	AbGRI1	Tn6022Δ1-Δ[Tn6172ISCR2::(ΔISCR2-ΔTn10)]	tet(B), strB, strA	30917986
345	Acinetobacter baumannii	XH802	Scaffold	ST784	ST2	NA		LYFW01000001.1		48078	65707	-	17630	0.4085	comM	AbGRI1	Tn6022Δ1-Δ[Tn6172ISCR2::(ΔISCR2-ΔTn10)]	tet(B), strB, strA	30917986
346	Acinetobacter baumannii	XH840	Scaffold	ST369	ST2	NA		LYEX01000002.1		31737	49366	+	17630	0.4084	comM	AbGRI1	Tn6022Δ1-Δ[Tn6172ISCR2::(ΔISCR2-ΔTn10)]	tet(B), strB, strA	30917986
347	Acinetobacter baumannii	XH553	Scaffold	ST462	ST46	NA		LYKU01000125.1		31717	43714	+	11998	0.3602	comM	Tn6022	Tn6022 backbone		30917986
348	Acinetobacter baumannii	XH649	Scaffold	ST784	ST2	ST101 (Clonal Group 1 and Global Clone II)		LYKG01000019.1		31736	49365	+	17630	0.4085	comM	AbGRI1	Tn6022Δ1-Δ[Tn6172ISCR2::(ΔISCR2-ΔTn10)]	tet(B), strB, strA	30917986
349	Acinetobacter baumannii	XH664	Scaffold	ST1333	ST46	NA		LYJZ01000005.1		31717	43714	+	11998	0.3602	comM	Tn6022	Tn6022 backbone		30917986
350	Acinetobacter baumannii	XH671	Scaffold	ST208	ST2	ST101 (Clonal Group 1 and Global Clone II)		LYJS01000023.1		56950	77429	-	20480	0.4032	comM	AbGRI1	Tn6022-Δ[Tn6172ISCR2::(ΔISCR2-ΔTn10)]	tet(B), strB, strA	30917986
351	Acinetobacter baumannii	XH667	Scaffold	ST208	ST2	NA		LYJW01000012.1		56950	77429	-	20480	0.4032	comM	AbGRI1	Tn6022-Δ[Tn6172ISCR2::(ΔISCR2-ΔTn10)]	tet(B), strB, strA	30917986
352	Acinetobacter baumannii	XH706	Scaffold	ST208	ST2	ST101 (Clonal Group 1 and Global Clone II)		LYIP01000037.1		56950	74579	-	17630	0.4085	comM	AbGRI1	Tn6022Δ1-Δ[Tn6172ISCR2::(ΔISCR2-ΔTn10)]	tet(B), strB, strA	30917986
353	Acinetobacter baumannii	XH707	Scaffold	ST784	ST2	ST101 (Clonal Group 1 and Global Clone II)		LYIO01000022.1		56951	74580	-	17630	0.4085	comM	AbGRI1	Tn6022Δ1-Δ[Tn6172ISCR2::(ΔISCR2-ΔTn10)]	tet(B), strB, strA	30917986
354	Acinetobacter baumannii	XH690	Scaffold	ST784	NA	ST101 (Clonal Group 1 and Global Clone II)		LYIZ01000038.1		31737	49366	+	17630	0.4085	comM	AbGRI1	Tn6022Δ1-Δ[Tn6172ISCR2::(ΔISCR2-ΔTn10)]	tet(B), strB, strA	30917986
355	Acinetobacter baumannii	XH640	Scaffold	ST784	ST2	ST101 (Clonal Group 1 and Global Clone II)		LYKP01000011.1		56950	74579	-	17630	0.4085	comM	AbGRI1	Tn6022Δ1-Δ[Tn6172ISCR2::(ΔISCR2-ΔTn10)]	tet(B), strB, strA	30917986
356	Acinetobacter baumannii	XH642	Scaffold	ST1333	ST46	NA		LYKN01000023.1		31717	43714	+	11998	0.3602	comM	Tn6022	Tn6022 backbone		30917986
357	Acinetobacter baumannii	XH648	Scaffold	ST1333	ST46	NA		LYKH01000007.1		31717	43714	+	11998	0.3602	comM	Tn6022	Tn6022 backbone		30917986
358	Acinetobacter baumannii	XH661	Scaffold	ST1333	ST46	NA		LYKC01000015.1		31717	43714	+	11998	0.3602	comM	Tn6022	Tn6022 backbone		30917986
359	Acinetobacter baumannii	XH668	Scaffold	ST1333	ST46	NA		LYJV01000007.1		56947	68944	-	11998	0.3602	comM	Tn6022	Tn6022 backbone		30917986
360	Acinetobacter baumannii	XH672	Scaffold	ST208	ST2	ST101 (Clonal Group 1 and Global Clone II)		LYJR01000012.1		56950	77429	-	20480	0.4032	comM	AbGRI1	Tn6022-Δ[Tn6172ISCR2::(ΔISCR2-ΔTn10)]	tet(B), strB, strA	30917986
361	Acinetobacter baumannii	XH673	Scaffold	ST1333	ST46	NA		LYJQ01000016.1		56947	68944	-	11998	0.3602	comM	Tn6022	Tn6022 backbone		30917986
362	Acinetobacter baumannii	XH674	Scaffold	ST1333	ST46	NA		LYJP01000018.1		31717	43714	+	11998	0.3602	comM	Tn6022	Tn6022 backbone		30917986
363	Acinetobacter baumannii	XH685	Scaffold	ST451	ST2	ST101 (Clonal Group 1 and Global Clone II)		LYJE01000008.1		31737	49366	+	17630	0.4085	comM	AbGRI1	Tn6022Δ1-Δ[Tn6172ISCR2::(ΔISCR2-ΔTn10)]	tet(B), strB, strA	30917986
364	Acinetobacter baumannii	XH688	Scaffold	ST191	ST2	NA		LYJB01000004.1		56952	64612	-	7661	0.3494	comM	Tn6022	Tn6022Δ1 with ~1.49-kb internal deletion		30917986
365	Acinetobacter baumannii	XH689	Scaffold	ST784	ST2	ST101 (Clonal Group 1 and Global Clone II)		LYJA01000002.1		31737	49366	+	17630	0.4085	comM	AbGRI1	Tn6022Δ1-Δ[Tn6172ISCR2::(ΔISCR2-ΔTn10)]	tet(B), strB, strA	30917986
366	Acinetobacter baumannii	XH698	Scaffold	ST208	ST2	ST101 (Clonal Group 1 and Global Clone II)		LYIV01000008.1		31737	49366	+	17630	0.4085	comM	AbGRI1	Tn6022Δ1-Δ[Tn6172ISCR2::(ΔISCR2-ΔTn10)]	tet(B), strB, strA	30917986
367	Acinetobacter baumannii	AB147	Scaffold	ST208	ST2	NA		NKJS01000015.1		56950	74579	-	17630	0.4084	comM	AbGRI1	Tn6022Δ1-Δ[Tn6172ISCR2::(ΔISCR2-ΔTn10)]	tet(B), strB, strA	30917986
368	Acinetobacter baumannii	AB118	Scaffold	ST208	ST2	NA		NKJU01000026.1		56950	74579	-	17630	0.4084	comM	AbGRI1	Tn6022Δ1-Δ[Tn6172ISCR2::(ΔISCR2-ΔTn10)]	tet(B), strB, strA	30917986
369	Acinetobacter baumannii	AB108	Scaffold	ST208	ST2	NA		NKJW01000003.1		56950	74579	-	17630	0.4084	comM	AbGRI1	Tn6022Δ1-Δ[Tn6172ISCR2::(ΔISCR2-ΔTn10)]	tet(B), strB, strA	30917986
370	Acinetobacter baumannii	AB56	Scaffold	ST208	ST2	NA		NKKK01000037.1		49087	66716	-	17630	0.4084	comM	AbGRI1	Tn6022Δ1-Δ[Tn6172ISCR2::(ΔISCR2-ΔTn10)]	tet(B), strB, strA	30917986
371	Acinetobacter baumannii	AB46	Scaffold	ST208	ST2	NA		NKKN01000053.1		56950	74579	-	17630	0.4084	comM	AbGRI1	Tn6022Δ1-Δ[Tn6172ISCR2::(ΔISCR2-ΔTn10)]	tet(B), strB, strA	30917986
372	Acinetobacter baumannii	AB101	Scaffold	ST208	ST2	NA		NKJX01000008.1		56950	74579	-	17630	0.4084	comM	AbGRI1	Tn6022Δ1-Δ[Tn6172ISCR2::(ΔISCR2-ΔTn10)]	tet(B), strB, strA	30917986
373	Acinetobacter baumannii	AB72	Scaffold	ST208	ST2	NA		NKKJ01000025.1		32142	49771	+	17630	0.4084	comM	AbGRI1	Tn6022Δ1-Δ[Tn6172ISCR2::(ΔISCR2-ΔTn10)]	tet(B), strB, strA	30917986
374	Acinetobacter baumannii	MBL_M1	Scaffold	ST1089	ST85	NA		MWTR01000117.1		5546	17543	+	11998	0.3605	comM	Tn6022	Tn6022 backbone		30917986
375	Acinetobacter baumannii	MBL_M10	Scaffold	ST1089	ST85	NA		MWUA01000117.1		5546	17543	+	11998	0.3605	comM	Tn6022	Tn6022 backbone		30917986
376	Acinetobacter baumannii	MCR9238	Scaffold	ST447	ST10	NA		NRSN01000046.1		2405	12658	+	10254	0.3558	pAB3-type locus 1	Tn6022	Tn6022Δ1ΔtniC::ISAba11		30917986
377	Acinetobacter baumannii	AB10	Scaffold	ST540	ST2	ST101 (Clonal Group 1 and Global Clone II)		PXNA01000030.1		56970	77449	-	20480	0.4032	comM	AbGRI1	Tn6022-Δ[Tn6172ISCR2::(ΔISCR2-ΔTn10)]	tet(B), strB, strA	30917986
378	Acinetobacter baumannii	AB4	Scaffold	ST548	ST2	NA		PXNG01000003.1		56966	74595	-	17630	0.4084	comM	AbGRI1	Tn6022Δ1-Δ[Tn6172ISCR2::(ΔISCR2-ΔTn10)]	tet(B), strB, strA	30917986
379	Acinetobacter baumannii	2018-02-09	Scaffold	ST350	ST2	ST101 (Clonal Group 1 and Global Clone II)		PUEI01000002.1		31751	43748	+	11998	0.3607	comM	Tn6022	Tn6022 backbone		30917986
380	Acinetobacter baumannii	R11	Scaffold	ST1089	ST85	NA		QKWE01000025.1		5200	17197	+	11998	0.3605	comM	Tn6022	Tn6022 backbone		30917986
381	Acinetobacter baumannii	MH5	Scaffold	ST940	ST255	NA		QPHP01000014.1		57008	76720	-	19713	0.4078	comM	Tn6019	Tn6019ΔuspA::Tn6018		30917986
382	Acinetobacter baumannii	AB10	Scaffold	ST208	ST2	ST101 (Clonal Group 1 and Global Clone II)		QPHT01000014.1		31784	49413	+	17630	0.4085	comM	AbGRI1	Tn6022Δ1-Δ[Tn6172ISCR2::(ΔISCR2-ΔTn10)]	tet(B), strB, strA	30917986
383	Acinetobacter baumannii	AB2	Scaffold	ST940	ST255	NA		QPHZ01000017.1		57008	76719	-	19712	0.4078	comM	Tn6019	Tn6019ΔuspA::Tn6018		30917986
384	Acinetobacter baumannii	KSPU8	Scaffold	ST218	ST2	ST101 (Clonal Group 1 and Global Clone II)		LFHG01000024.1		798	21277	+	20480	0.4032	comM	AbGRI1	Tn6022-Δ[Tn6172ISCR2::(ΔISCR2-ΔTn10)]	tet(B), strB, strA	30917986
385	Acinetobacter baumannii	MDRAB55	Scaffold	ST208	ST2	ST101 (Clonal Group 1 and Global Clone II)		LFHK01000030.1		48583	69062	-	20480	0.4032	comM	AbGRI1	Tn6022-Δ[Tn6172ISCR2::(ΔISCR2-ΔTn10)]	tet(B), strB, strA	30917986
386	Acinetobacter baumannii	MDRAB7	Scaffold	ST208	ST2	ST101 (Clonal Group 1 and Global Clone II)		LFHM01000027.1		56956	66103	-	9148	0.3571	comM	Tn6022	Tn6022Δ1		30917986
387	Acinetobacter baumannii	Ab52	Scaffold	ST350	ST2	ST101 (Clonal Group 1 and Global Clone II)		UCOO01000003.1		26208	43837	+	17630	0.4085	comM	AbGRI1	Tn6022Δ1-Δ[Tn6172ISCR2::(ΔISCR2-ΔTn10)]	tet(B), strB, strA	30917986
388	Acinetobacter baumannii	4300STDY7045694	Scaffold	NA	ST2	ST101 (Clonal Group 1 and Global Clone II)		UFGW01000023.1		7087	27576	-	20490	0.4033	comM	AbGRI1	Tn6022-Δ[Tn6172ISCR2::(ΔISCR2-ΔTn10)]	tet(B), strB, strA	30917986
389	Acinetobacter baumannii	4300STDY7045687	Scaffold	ST195	ST2	ST101 (Clonal Group 1 and Global Clone II)		UFIZ01000023.1		31874	49503	+	17630	0.4085	comM	AbGRI1	Tn6022Δ1-Δ[Tn6172ISCR2::(ΔISCR2-ΔTn10)]	tet(B), strB, strA	30917986
390	Acinetobacter baumannii	4300STDY7045696	Scaffold	NA	ST1166	NA		UFHW01000001.1		312361	332329	+	19969	0.3583	comM	Tn6663	Tn6663		30917986
391	Acinetobacter baumannii	4300STDY7045699	Scaffold	ST208	ST2	ST101 (Clonal Group 1 and Global Clone II)		UFID01000009.1		5334	14479	-	9146	0.3575	uup	Tn6022	Tn6022Δ1		30917986
392	Acinetobacter baumannii	4300STDY7045758	Scaffold	NA	ST1166	NA		UFKJ01000001.1		312293	332261	+	19969	0.3583	comM	Tn6663	Tn6663		30917986
393	Acinetobacter baumannii	4300STDY7045780	Scaffold	ST930	ST32	NA		UFLD01000011.1		57049	73380	-	16332	0.3778	comM	Tn6019	Tn6019 backbone		30917986
394	Acinetobacter baumannii	4300STDY7045843	Scaffold	ST208	ST2	ST101 (Clonal Group 1 and Global Clone II)		UFMZ01000001.1		31874	52353	+	20480	0.4031	comM	AbGRI1	Tn6022-Δ[Tn6172ISCR2::(ΔISCR2-ΔTn10)]	tet(B), strB, strA	30917986
395	Acinetobacter baumannii	4300STDY7045903	Scaffold	ST208	ST2	ST101 (Clonal Group 1 and Global Clone II)		UFPQ01000017.1		31874	52353	+	20480	0.4032	comM	AbGRI1	Tn6022-Δ[Tn6172ISCR2::(ΔISCR2-ΔTn10)]	tet(B), strB, strA	30917986
396	Acinetobacter baumannii	4300STDY7045907	Scaffold	ST806	ST215	NA		UFPM01000018.1		31903	41050	+	9148	0.3576	comM	Tn6022	Tn6022Δ1		30917986
397	Acinetobacter baumannii	S1; AB1A2	Chromosome	ST208	ST2	ST101 (Clonal Group 1 and Global Clone II)	chromosome	CP026943.1		90916	132570	-	41655	0.3847	comM	AbGRI1	Tn6022Δ1-linker-Tn6172ISCR2::(ΔISCR2-ΔTn10)::Tn6022	sul2, tet(B), strB, strA	30917986
398	Acinetobacter baumannii	ZS3	Chromosome	ST208	ST2	ST101 (Clonal Group 1 and Global Clone II)	chromosome	CP021496.1		989828	1007457	+	17630	0.4085	comM	AbGRI1	Tn6022Δ1-Δ[Tn6172ISCR2::(ΔISCR2-ΔTn10)]	tet(B), strB, strA	30917986
399	Acinetobacter baumannii	B11911	Chromosome	NA	ST149	NA	chromosome	CP021345.1		1264673	1281482	+	16810	0.3626	uvrA/drrC	Tn6022	Tn6022Δsup::Tn2006	blaOXA-23	30917986
400	Acinetobacter baumannii	B11911	Chromosome	NA	ST149	NA	chromosome	CP021345.1		3510518	3527329	+	16812	0.3627	comM	Tn6022	Tn6022Δsup::Tn2006	blaOXA-23	30917986
401	Acinetobacter baumannii OIFC032	OIFC032	Contig	ST472	ST32	NA		AFCZ02000002.1		126206	138201	+	11996	0.3607	comM	Tn6022	Tn6022 backbone		30917986
402	Acinetobacter baumannii AB5256	AB5256	Contig	ST229	ST25	ST401 (Clonal Group 4)		AHAI01000050.1		22563	37136	-	14574	0.4447	pAB3-type locus 2	Tn6172	Tn6172[ISCR2::(ΔISCR2-ΔTn10),strA::ΔISAba14]	sul2, tet(B), strB, strA	30917986
403	Acinetobacter baumannii AB5256	AB5256	Contig	ST229	ST25	ST401 (Clonal Group 4)		AHAI01000050.1		43342	53593	-	10252	0.3558	pAB3-type locus 1	Tn6022	Tn6022Δ1ΔtniC::ISAba11		30917986
404	Acinetobacter baumannii Naval-17	Naval-17	Contig	ST848	ST2	ST101 (Clonal Group 1 and Global Clone II)		AFDO01000006.1		1060879	1081358	+	20480	0.4032	comM	AbGRI1	Tn6022-Δ[Tn6172ISCR2::(ΔISCR2-ΔTn10)]	tet(B), strB, strA	30917986
405	Acinetobacter baumannii OIFC143	OIFC143	Contig	ST691	ST25	ST401 (Clonal Group 4)	plasmid pOIFC143-128	AFDL01000008.1		103755	115472	-	11718	0.4502	pAB3-type locus 2	Tn6172	Tn6172 backbone	sul2, strB, strA	30917986
406	Acinetobacter baumannii OIFC189	OIFC189	Contig	ST208	ST2	ST101 (Clonal Group 1 and Global Clone II)		AFDM01000009.1		753301	773780	+	20480	0.4032	comM	AbGRI1	Tn6022-Δ[Tn6172ISCR2::(ΔISCR2-ΔTn10)]	tet(B), strB, strA	30917986
407	Acinetobacter baumannii Canada BC-5	Canada BC-5	Contig	ST947	ST1	ST201 (Clonal Group 2 and Global Clone I)		AFDN01000002.1		464003	518835	+	54833	0.5237	comM	Tn6019	Tn6019ΔuspA::(Tn6018-MARR-Tn6018)	sul1, tet(A), catA1, aac(3)-Ia, aadA1, qacEdelta1	30917986
408	Acinetobacter baumannii UH9907	UH9907	Contig	ST208	ST2	ST101 (Clonal Group 1 and Global Clone II)		AYOH01000011.1		1131409	1173063	-	41655	0.3847	comM	AbGRI1	Tn6022Δ1-linker-Tn6172ISCR2::(ΔISCR2-ΔTn10)::Tn6022	sul2, tet(B), strB, strA	30917986
409	Acinetobacter baumannii UH10707	UH10707	Contig	ST350	ST2	NA		AYOI01000004.1		1183468	1202289	-	18822	0.4052	comM	AbGRI1	AbaR4aΔorf4::ISAba1	tet(B), strB, strA	30917986
410	Acinetobacter baumannii AB5075	AB5075	Contig	ST945	ST1	ST201 (Clonal Group 2 and Global Clone I)		JHUI01000016.1		32071	51783	+	19713	0.4079	comM	Tn6019	Tn6019ΔuspA::Tn6018		30917986
411	Acinetobacter baumannii	CCUG 70743	Contig	ST348	ST2	ST101 (Clonal Group 1 and Global Clone II)		NTCX01000001.1		2889996	2931650	-	41655	0.3846	comM	AbGRI1	Tn6022Δ1-linker-Tn6172ISCR2::(ΔISCR2-ΔTn10)::Tn6022	sul2, tet(B), strB, strA	30917986
412	Acinetobacter baumannii	I43	Scaffold	NA	NA	NA		NXDV01000016.1		13068	25061	-	11994	0.4487	pAB3-type locus 2	Tn6172	Tn6172strA::ΔISAba14	sul2, strB, strA	30917986
413	Acinetobacter baumannii OIFC137	OIFC137	Contig	ST106	ST3	ST301 (Clonal Group 3 and Global Clone III)	plasmid pOIFC137-122	AFDK01000004.1		115058	4315	-	11719	0.4503	pAB3-type locus 2	Tn6172	Tn6172 backbone	sul2, strB, strA	30917986
414	Acinetobacter baumannii OIFC109	OIFC109	Contig	ST106	ST3	ST301 (Clonal Group 3 and Global Clone III)	plasmid pOIFC109-122	ALAL01000013.1		114592	3841	-	11719	0.4502	pAB3-type locus 2	Tn6172	Tn6172 backbone	sul2, strB, strA	30917986
415	Acinetobacter baumannii	USA15	Complete	ST491	ST1	ST201 (Clonal Group 2 and Global Clone I)	plasmid pUSA15_1	CP020594.1		83663	2175	+	16814	0.3627	D721_p10064	Tn6022	Tn6022Δsup::Tn2006	blaOXA-23	30917986
416	Acinetobacter baumannii	KAB02	Complete	ST369	ST2	NA	plasmid unnamed	CP017645.1		72275	195	-	9148	0.3576	B7L39_19070	Tn6022	Tn6022Δ1		30917986
417	Acinetobacter baumannii	ATCC 17978	Completea	ST112	ST437	NA	chromosome	CP000521	Tn6021	230361	243463	+	13103	0.3585	comM	Tn6022	Tn6022ΔtniC::ISAba11		20375036
418	Acinetobacter nosocomialis	H06-681	Segment	NA	NA	NA		KP888561	Tn6022Δ1d	53	9200	+	9148	0.3571	comM	Tn6022	Tn6022Δ1		26100696
419	Acinetobacter seifertii	C066	Segment	NA	NA	NA		KP888562	Tn6022Δ1d	43	9190	+	9148	0.3571	comM	Tn6022	Tn6022Δ1		26100696
420	Acinetobacter baumannii	A9380	Segment	NA	NA	NA		JX844629	Tn6022Δ1d	99	9246	+	9148	0.3571	comM	Tn6022	Tn6022Δ1		Unpublished
421	Acinetobacter baumannii	A50841	Segment	NA	NA	NA		JF330267	Tn6022Δ1d	416	9558	+	9143	0.3582	comM	Tn6022	Tn6022Δ1		Unpublished
422	Acinetobacter baumannii	WM98	Segment	ST109	NA	NA		KF483599	AbaR0	26869	90504	+	63636	0.5224	comM	Tn6019	Tn6019ΔuspA::(Tn6018-MARR-Tn6018)	sul1, tet(A), catA1, blaTEM-1D, aph(3')-Ic, aac(3)-Ia, aadA1, qacEdelta1	24080502
423	Acinetobacter nosocomialis	E09-34	Segment	NA	NA	NA		KP888559	AbaR4	40	16851	+	16812	0.3627	comM	Tn6022	Tn6022Δsup::Tn2006	blaOXA-23	26100696
424	Acinetobacter nosocomialis	Acinetobacter nosocomialis H09-1045	Segment	NA	NA	NA		KP888560	AbaR4	99	16910	+	16812	0.3627	comM	Tn6022	Tn6022Δsup::Tn2006	blaOXA-23	26100696
425	Acinetobacter baumannii	LT-3	Segment	NA	ST2	Global Clone II		JN129845	AbaR4a/TnAbaR4a	263	17892	+	17630	0.4085	comM	AbGRI1	Tn6022Δ1-Δ[Tn6172ISCR2::(ΔISCR2-ΔTn10)]	tet(B), strB, strA	22290980
426	Acinetobacter baumannii	TCDC-AB0715	Completea	ST218	ST2	ST104 (Clonal Group 1 and Global Clone II)	chromosome	CP002522	AbaR4e	246596	296176	+	49581	0.4848	comM	AbGRI1	ΔTn6022Δ1-MARR-ΔTn6022Δ1-Δ[Tn6172ISCR2::(ΔISCR2-ΔTn10)]	blaTEM-1D, aph(3')-Ic, aacA4, catB8, aadA1, qacEdelta1, sul1, aph(3')-Ic, aac(3)-Ia, tet(B), strB, strA	22290980
427	Acinetobacter baumannii	3208	Segment	NA	NA	Global Clone I		FJ172370	AbaR5	27587	83897	+	56311	0.5249	comM	Tn6019	Tn6019ΔuspA::(Tn6018-MARR-Tn6018)	sul1, tet(A), aph(3')-Ic, aac(3)-Ia, aadA1, qacEdelta1	19364869
428	Acinetobacter baumannii	D2	Segment	NA	NA	Global Clone I		GQ406245	AbaR6	28298	55689	+	27392	0.4774	comM	Tn6019	AbaR3/0-type element with internal deletion	aph(3')-Ic, aac(3)-Ia, aadA1, qacEdelta1, sul1	20375036
429	Acinetobacter baumannii	A92	Segment	NA	NA	Global Clone I		GQ406246	AbaR7	755	20422	+	19668	0.5088	comM	Tn6019	AbaR3/0-type element with internal deletion	aph(3')-Ic, aac(3)-Ia, aadA1, qacEdelta1, sul1	20375036
430	Acinetobacter baumannii	D13	Segment	ST109	NA	Global Clone I		HM590877	AbaR8	28552	73689	+	45138	0.5097	comM	Tn6019	Tn6019ΔuspA::(Tn6018-MARR-Tn6018)	sul1, aph(3')-Ic, aac(3)-Ia, aadA1, qacEdelta1	22279182
431	Acinetobacter baumannii	A297 (RUH875)b	Segment	ST231/ST109	ST1	Global Clone I		KM921776	AbaR21	754	62030	+	61277	0.5208	comM	Tn6019	Tn6019ΔuspA::(Tn6018-MARR-Tn6018)	sul1, tet(A), catA1, blaTEM-1D, aph(3')-Ic, dfrA5, qacEdelta1	21642651
432	Acinetobacter baumannii	D81	Segment	NA	NA	Global Clone I		JN409449	AbaR23g	34344	85159	+	50816	0.5242	comM	Tn6019	Tn6019ΔuspA::(Tn6018-MARR-Tn6018)	sul1, tet(A), catA1, aac(3)-Ia, aadA1, qacEdelta1	Unpublished
433	Acinetobacter baumannii	K51-65	Segment	NA	ST2	Global Clone II		JX481978	AbaR25(K51-65)e	417	46885	+	46469	0.3829	comM	AbGRI1	Tn6022Δ1-linker-Tn6172ISCR2::(ΔISCR2-ΔTn10)::AbaR4	sul2, blaOXA-23, tet(B), strB, strA	23229482
434	Acinetobacter baumannii	K51-74	Segment	NA	NA	Global Clone II		JX481979	ΔAbaR25(K51-74)	417	41063	+	40647	0.3775	comM	AbGRI1	Tn6022Δ1-linker-AbaR4-Δ[Tn6172ISCR2::(ΔISCR2-ΔTn10)]	blaOXA-23, tet(B), strB, strA	23229482
435	Acinetobacter baumannii	A424	Segment	NA	NA	NA		JN676148	TnAbaR23g	2901	51246	+	48346	0.5231	comM	Tn6019	Tn6019ΔuspA::(Tn6018-MARR-Tn6018)	sul1, tet(A), aac(3)-I, aadA1, qacEdelta1	22290963
436	Acinetobacter baumannii	A320 (RUH134)	Segment	ST98	NA	Global Clone II		JN247441	AbGRI1-1/Tn6166	30419	48048	+	17630	0.4085	comM	AbGRI1	Tn6022Δ1-Δ[Tn6172ISCR2::(ΔISCR2-ΔTn10)]	tet(B), strB, strA	22020138
437	Acinetobacter baumannii	A91	Segment	ST92	NA	Global Clone II		JN968483	AbGRI1-2/Tn6167	29721	66788	+	37068	0.3957	comM	AbGRI1	Tn6022Δ1Δorf::ISAba17-linker::Tn2006-Tn6172ISCR2::(ΔISCR2-ΔTn10)	blaOXA-225, sul2, tet(B), strB, strA	22351684
438	Acinetobacter baumannii	A9337	Segment	NA	NA	NA		JX844630	Incorrectly named in the GenBank entry	89	42979	+	42891	0.3839	comM	AbGRI1	Tn6022Δ1-linker-Tn6172ISCR2::(ΔISCR2-ΔTn10)::Tn6022ΔtniE::ISAba1 (contain an exitra 41-bp repeat)	sul2, tet(B), strB, strA	Unpublished
439	Acinetobacter baumannii	AB210	Segment	NA	NA	Global Clone II		HQ700358	RIAB210/AbaR4Δ1h	135	14096	+	13962	0.3612	comM	Tn6022	Tn6022Δ1Δsup::Tn2006	blaOXA-23	21289143
440	Acinetobacter baumannii	K16	Segment	ST208	ST2	Global Clone II		MH500799	AbGRI1-5	654	26955	+	26302	0.4076	comM	AbGRI1	ΔTn6022Δ1-ΔTn6172ISCR2::(ΔISCR2-ΔTn10)::Tn6022	sul2, tet(B), strB, strA	30452642
441	Acinetobacter baumannii	D4	Plasmid	NA	ST25	NA	plasmid pD4	KT779035	Tn6172	71739	83457	+	11719	0.4501	pAB3-type locus 2	Tn6172	Tn6172 backbone	sul2, strB, strA	26944923
442	Acinetobacter baumannii	A297 (RUH875)b	Plasmid	ST231/ST109	ST1	Global Clone I	plasmid pA297-3	KU744946	Tn6172	64245	75963	+	11719	0.4502	pAB3-type locus 2	Tn6172	Tn6172 backbone	sul2, strB, strA	27601280
Excluded:
443	Acinetobacter baumannii 6014059	6014059	Scaffold	ST848	ST2	ST101 (Clonal Group 1 and Global Clone II)		GL891912.1		56959	77353	-	20395	0.4059	comM		contain sequencing gaps; best match: Tn6022-Δ[Tn6172ISCR2::(ΔISCR2-ΔTn10)]	tet(B), strB, strA	30917986
444	Acinetobacter baumannii NIPH 2061	NIPH 2061	Scaffold	ST208	ST2	NA		KB849313.1		33742	45157	+	11416	0.3548	comM		contain sequencing gaps; best match: Tn6022 (contain sequencing gaps)		30917986
445	Acinetobacter baumannii ANC 4097	ANC 4097	Scaffold	ST441	ST1	ST201 (Clonal Group 2 and Global Clone I)		KB849963.1		31817	53895	+	22079	0.4306	comM		contain sequencing gaps; best match: Tn6019ΔuspA::(Tn6018-MARR-Tn6018) (contain sequencing gaps)		30917986
446	Acinetobacter baumannii R1B	R1B	Scaffold	ST441	ST1	ST201 (Clonal Group 2 and Global Clone I)		KK211431.1		1804038	1824957	-	20920	0.3675	comM		contain sequencing gaps; best match: Tn6022[(tniE-orf)::ISAba42,Δsup::Tn2006]		30917986
447	Acinetobacter baumannii	2011SHAB1	Scaffold	ST208	ST2	NA		KN708144.1		31752	52287	+	20536	0.403	comM		contain sequencing gaps; configuration could not be defined	tet(B), strB, strA	30917986
448	Acinetobacter baumannii	2011LNAB1	Scaffold	ST191	ST2	NA		KN708277.1		56973	66166	-	9194	0.3571	comM		contain sequencing gaps; best match: Tn6022Δ1		30917986
449	Acinetobacter baumannii	A297 (RUH875)b	Scaffold	ST231/ST109	ST1	ST201 (Clonal Group 2 and Global Clone I)		FBWR01000075.1		13020	24764	-	11745	0.4503	pAB3-type locus 2		contain sequencing gaps; best match: Tn6172	sul2, strB, strA	30917986
450	Acinetobacter baumannii	MCR9238	Scaffold	ST447	ST10	NA		NRSN01000048.1		1389	13318	+	11930	0.4498	pAB3-type locus 2		contain sequencing gaps; best match: Tn6172,strA::ΔISAba14	sul2, strB, strA	30917986
451	Acinetobacter baumannii	AB8	Scaffold	ST208	ST2	ST103 (Clonal Group 1 and Global Clone II)		QPHU01000003.1		57004	77544	-	20541	0.4032	comM		contain sequencing gaps; best match: Tn6022-Δ[Tn6172ISCR2::(ΔISCR2-ΔTn10)]	tet(B), strB, strA	30917986
452	Acinetobacter baumannii	s222	Scaffold	ST218	ST2	ST101 (Clonal Group 1 and Global Clone II)		NBHO01000011.1		57008	77510	-	20503	0.4032	comM		contain sequencing gaps; best match: Tn6022-Δ[Tn6172ISCR2::(ΔISCR2-ΔTn10)]	tet(B), strB, strA	30917986
453	Acinetobacter baumannii	s221	Scaffold	ST218	ST2	ST101 (Clonal Group 1 and Global Clone II)		NBHP01000026.1		31815	52353	+	20539	0.4035	comM		contain sequencing gaps; best match: Tn6022-Δ[Tn6172ISCR2::(ΔISCR2-ΔTn10)]	tet(B), strB, strA	30917986
454	Acinetobacter baumannii	s220	Scaffold	ST218	ST2	ST101 (Clonal Group 1 and Global Clone II)		NBHQ01000025.1		57028	77534	-	20507	0.4038	comM		contain sequencing gaps; best match: Tn6022-Δ[Tn6172ISCR2::(ΔISCR2-ΔTn10)]	tet(B), strB, strA	30917986
455	Acinetobacter baumannii	s219	Scaffold	ST218	ST2	ST101 (Clonal Group 1 and Global Clone II)		NBHR01000010.1		57005	77492	-	20488	0.4032	comM		contain sequencing gaps; best match: Tn6022-Δ[Tn6172ISCR2::(ΔISCR2-ΔTn10)]	tet(B), strB, strA	30917986
456	Acinetobacter baumannii	s217	Scaffold	ST218	ST2	ST101 (Clonal Group 1 and Global Clone II)		NBHT01000034.1		31773	52212	+	20440	0.4034	comM		contain sequencing gaps; best match: Tn6022-Δ[Tn6172ISCR2::(ΔISCR2-ΔTn10)]	tet(B), strB, strA	30917986
457	Acinetobacter baumannii	s216	Scaffold	ST218	ST2	ST101 (Clonal Group 1 and Global Clone II)		NBHU01000017.1		31814	52247	+	20434	0.4037	comM		contain sequencing gaps; best match: Tn6022-Δ[Tn6172ISCR2::(ΔISCR2-ΔTn10)]	tet(B), strB, strA	30917986
458	Acinetobacter baumannii	s215	Scaffold	ST218	ST2	ST101 (Clonal Group 1 and Global Clone II)		NBHV01000016.1		31814	52230	+	20417	0.404	comM		contain sequencing gaps; best match: Tn6022-Δ[Tn6172ISCR2::(ΔISCR2-ΔTn10)]	tet(B), strB, strA	30917986
459	Acinetobacter baumannii	s214	Scaffold	ST218	ST2	ST101 (Clonal Group 1 and Global Clone II)		NBHW01000025.1		31785	52254	+	20470	0.4035	comM		contain sequencing gaps; best match: Tn6022-Δ[Tn6172ISCR2::(ΔISCR2-ΔTn10)]	tet(B), strB, strA	30917986
460	Acinetobacter baumannii	s212	Scaffold	ST218	ST2	ST101 (Clonal Group 1 and Global Clone II)		NBHY01000013.1		31795	52234	+	20440	0.4037	comM		contain sequencing gaps; best match: Tn6022-Δ[Tn6172ISCR2::(ΔISCR2-ΔTn10)]	tet(B), strB, strA	30917986
461	Acinetobacter baumannii	s213	Scaffold	NA	ST2	ST101 (Clonal Group 1 and Global Clone II)		NBHX01000018.1		31814	52279	+	20466	0.4037	comM		contain sequencing gaps; best match: Tn6022-Δ[Tn6172ISCR2::(ΔISCR2-ΔTn10)]	tet(B), strB, strA	30917986
462	Acinetobacter baumannii	s211	Scaffold	ST218	ST2	ST101 (Clonal Group 1 and Global Clone II)		NBHZ01000007.1		31874	52387	+	20514	0.4034	comM		contain sequencing gaps; best match: Tn6022-Δ[Tn6172ISCR2::(ΔISCR2-ΔTn10)]	tet(B), strB, strA	30917986
463	Acinetobacter baumannii PKAB07	AB07	Chromosome	ST195	NA	ST101 (Clonal Group 1 and Global Clone II)	chromosome	CP006963.1		264603	286380	+	21778	0.3994	comM		contain sequencing gaps; configuration could not be defined	tet(B), strB, strA	30917986
464	Acinetobacter baumannii TG27311	TG27311	Contig	NA	ST2	NA		ASGD01000094.1		441	12438	+	11998	0.3607	tetA(B)				30917986
465	Acinetobacter baumannii	ABBL088	Contig	NA	NA	ST101 (Clonal Group 1 and Global Clone II)		LLGP01000335.1		7330	19327	-	11998	0.3607	tetA(B)				30917986
466	Acinetobacter baumannii	S5	Contig	ST208	ST2	NA		PUCI01000074.1		2387	14384	-	11998	0.3607	tetA(B)				30917986
467	Acinetobacter baumannii	S17	Scaffold	ST208	ST2	ST101 (Clonal Group 1 and Global Clone II)		PUDG01000009.1		57021	69018	-	11998	0.3608	tetA(B)				30917986
468	Acinetobacter baumannii	4300STDY7045902	Scaffold	ST195	ST2	ST101 (Clonal Group 1 and Global Clone II)		UFPZ01000017.1		1681	13686	+	12006	0.3609	tetA(B)				30917986
aGenome was excluded form RefSeq for not meeting RefSeq criteria.
bSame strain with data from different resources.
cFor a name-unassigned gene, a representative locus tag identifier of an identical undisrupted gene is given, which is consistent with our previous report (Bi et al. Antimicrobial Agents and Chemotherapy, 2019, 63:e02526-18).
dIncorrectly named in the GenBank entries.
eAbaR25(BJAB07104) and AbaR25(K51-65) are different elements.
fAbaR26(BJAB0868) is different to a reported truncated element also termed AbaR26 found in strain D30 (KC665626).
gAbaR23 and TnAbaR23 are different elements.
hDesignated AbaR4Δ1 by this study
iThe letter "i" in the names "AbaR4iΔ1" and "AbaR4i" means the Tn2006 in AbaR4iΔ1 and AbaR4i are inverted when comparing to that in AbaR4Δ1 and AbaR4, respectively.
Blast-compatible gaps were allowed (e.g. sequence contained a single "N" at a nucleotide-undetermined position)
ST, sequence type
